# Supplementary material for: Stock price dynamics prediction based on multi-scale fractals and deep learning
Source: PLoS One. 2025 Dec 2;20(12):e0335554. doi: 10.1371/journal.pone.0335554 (PMC12671762; doi:10.1371/journal.pone.0335554)
Supplement: S1 File — (ZIP) [file pone.0335554.s001.zip]

Archive with 12 entries (11 files):
- supporting information/companies.csv
- supporting information/stocks data.csv
- supporting information/stocks figure/
- supporting information/stocks figure/17f1cbd16ec13fda2f4a26dd7aa6183d.jpg
- supporting information/stocks figure/1ce5abf16e69a69d5ca72e6dbecbffc9.jpg
- supporting information/stocks figure/4a44d0cc5b5570e221132cd01413a9de.jpg
- supporting information/stocks figure/7242190b6faa4662f0a647a5a3a4bd69.jpg
- supporting information/stocks figure/ae0e01fd2e687dc5a1ba66b8f164ca1e.jpg
- supporting information/stocks figure/b35d4b8dbdcb78574ee8c4497ac8a6de.jpg
- supporting information/stocks figure/b8e400502c46b5c155c4dec2671e3004.jpg
- supporting information/stocks figure/f2107c37acfa926d309d8e353d4f665e.jpg
- supporting information/stocks figure/ffcfbdf419c190558588c74e5e9b282c.jpg
