# Supplementary material for: Stock price dynamics prediction based on multi-scale fractals and deep learning
Source: PLoS One. 2025 Dec 2;20(12):e0335554. doi: 10.1371/journal.pone.0335554 (PMC12671762; doi:10.1371/journal.pone.0335554)
Supplement: S1 File — (ZIP) [file pone.0335554.s001.zip › supporting information/companies.csv]

Exchange	Symbol	Shortname	Longname	Sector	Industry	Currentprice	Marketcap	Ebitda	Revenuegrowth	City	State	Country	Fulltimeemployees	Longbusinesssummary	Weight
NMS	AAPL	Apple Inc.	Apple Inc.	Technology	Consumer Electronics	254.49	3846819807232	134660997120	0.061	Cupertino	CA	United States	164000	Apple Inc. designs, manufactures, and markets smartphones, personal computers, tablets, wearables, and accessories worldwide. The company offers iPhone, a line of smartphones; Mac, a line of personal computers; iPad, a line of multi-purpose tablets; and wearables, home, and accessories comprising AirPods, Apple TV, Apple Watch, Beats products, and HomePod. It also provides AppleCare support and c…	0.06920915243972749
NMS	NVDA	NVIDIA Corporation	NVIDIA Corporation	Technology	Semiconductors	134.7	3298803056640	61184000000	1.224	Santa Clara	CA	United States	29600	NVIDIA Corporation provides graphics and compute and networking solutions in the United States, Taiwan, China, Hong Kong, and internationally. The Graphics segment offers GeForce GPUs for gaming and PCs, the GeForce NOW game streaming service and related infrastructure, and solutions for gaming platforms; Quadro/NVIDIA RTX GPUs for enterprise workstation graphics; virtual GPU or vGPU software for…	0.059349638157321576
NMS	MSFT	Microsoft Corporation	Microsoft Corporation	Technology	Software - Infrastructure	436.6	3246068596736	136551997440	0.16	Redmond	WA	United States	228000	Microsoft Corporation develops and supports software, services, devices and solutions worldwide. The Productivity and Business Processes segment offers office, exchange, SharePoint, Microsoft Teams, office 365 Security and Compliance, Microsoft viva, and Microsoft 365 copilot; and office consumer services, such as Microsoft 365 consumer subscriptions, Office licensed on-premises, and other office…	0.058400878543611257
NMS	AMZN	Amazon.com, Inc.	Amazon.com, Inc.	Consumer Cyclical	Internet Retail	224.92	2365033807872	111583002624	0.11	Seattle	WA	United States	1551000	Amazon.com, Inc. engages in the retail sale of consumer products, advertising, and subscriptions service through online and physical stores in North America and internationally. The company operates through three segments: North America, International, and Amazon Web Services (AWS). It also manufactures and sells electronic devices, including Kindle, Fire tablets, Fire TVs, Echo, Ring, Blink, and…	0.04254994866835228
NMS	GOOGL	Alphabet Inc.	Alphabet Inc.	Communication Services	Internet Content & Information	191.41	2351625142272	123469996032	0.151	Mountain View	CA	United States	181269	Alphabet Inc. offers various products and platforms in the United States, Europe, the Middle East, Africa, the Asia-Pacific, Canada, and Latin America. It operates through Google Services, Google Cloud, and Other Bets segments. The Google Services segment provides products and services, including ads, Android, Chrome, devices, Gmail, Google Drive, Google Maps, Google Photos, Google Play, Search, …	0.042308709819633895
NMS	GOOG	Alphabet Inc.	Alphabet Inc.	Communication Services	Internet Content & Information	192.96	2351623045120	123469996032	0.151	Mountain View	CA	United States	181269	Alphabet Inc. offers various products and platforms in the United States, Europe, the Middle East, Africa, the Asia-Pacific, Canada, and Latin America. It operates through Google Services, Google Cloud, and Other Bets segments. The Google Services segment provides products and services, including ads, Android, Chrome, devices, Gmail, Google Drive, Google Maps, Google Photos, Google Play, Search, …	0.042308672089217673
NMS	META	Meta Platforms, Inc.	Meta Platforms, Inc.	Communication Services	Internet Content & Information	585.25	1477457739776	79208996864	0.189	Menlo Park	CA	United States	72404	Meta Platforms, Inc. engages in the development of products that enable people to connect and share with friends and family through mobile devices, personal computers, virtual reality headsets, and wearables worldwide. It operates in two segments, Family of Apps and Reality Labs. The Family of Apps segment offers Facebook, which enables people to share, discuss, discover, and connect with interes…	0.026581332908595358
NMS	TSLA	Tesla, Inc.	Tesla, Inc.	Consumer Cyclical	Auto Manufacturers	421.06	1351627833344	13244000256	0.078	Austin	TX	United States	140473	Tesla, Inc. designs, develops, manufactures, leases, and sells electric vehicles, and energy generation and storage systems in the United States, China, and internationally. The company operates in two segments, Automotive, and Energy Generation and Storage. The Automotive segment offers electric vehicles, as well as sells automotive regulatory credits; and non-warranty after-sales vehicle, used …	0.02431749378637891
NMS	AVGO	Broadcom Inc.	Broadcom Inc.	Technology	Semiconductors	220.79	1031217348608	22958000128	0.164	Palo Alto	CA	United States	20000	Broadcom Inc. designs, develops, and supplies various semiconductor devices with a focus on complex digital and mixed signal complementary metal oxide semiconductor based devices and analog III-V based products worldwide. The company operates in two segments, Semiconductor Solutions and Infrastructure Software. It provides set-top box system-on-chips (SoCs); cable, digital subscriber line, and pa…	0.018552904023247482
NYQ	BRK-B	Berkshire Hathaway Inc. New	Berkshire Hathaway Inc.	Financial Services	Insurance - Diversified	453.2	978776031232	149547008000	-0.002	Omaha	NE	United States	396500	Berkshire Hathaway Inc., through its subsidiaries, engages in the insurance, freight rail transportation, and utility businesses worldwide. The company provides property, casualty, life, accident, and health insurance and reinsurance; and operates railroad systems in North America. It also generates, transmits, stores, and distributes electricity from natural gas, coal, wind, solar, hydroelectric…	0.01760941841427967
NYQ	WMT	Walmart Inc.	Walmart Inc.	Consumer Defensive	Discount Stores	92.24	740999888896	40779001856	0.048	Bentonville	AR	United States	2100000	Walmart Inc. engages in the operation of retail, wholesale, other units, and eCommerce worldwide. The company operates through three segments: Walmart U.S., Walmart International, and Sam's Club. It operates supercenters, supermarkets, hypermarkets, warehouse clubs, cash and carry stores, and discount stores under Walmart and Walmart Neighborhood Market brands; membership-only warehouse clubs; ec…	0.01333152495783941
NYQ	LLY	Eli Lilly and Company	Eli Lilly and Company	Healthcare	Drug Manufacturers - General	767.76	690458853376	16566500352	0.204	Indianapolis	IN	United States	43000	Eli Lilly and Company discovers, develops, and markets human pharmaceuticals worldwide. The company offers Basaglar, Humalog, Humalog Mix 75/25, Humalog U-100, Humalog U-200, Humalog Mix 50/50, insulin lispro, insulin lispro protamine, insulin lispro mix 75/25, Humulin, Humulin 70/30, Humulin N, Humulin R, and Humulin U-500 for diabetes; Jardiance, Mounjaro, and Trulicity for type 2 diabetes; and…	0.012422227822270615
NYQ	JPM	JP Morgan Chase & Co.	JPMorgan Chase & Co.	Financial Services	Banks - Diversified	237.6	668924837888		0.03	New York	NY	United States	316043	JPMorgan Chase & Co. operates as a financial services company worldwide. It operates through three segments: Consumer & Community Banking, Commercial & Investment Bank, and Asset & Wealth Management. It offers deposit, investment and lending products, cash management, and payments and services; mortgage origination and servicing activities; residential mortgages and home equity loans; and credit …	0.01203480365497622
NYQ	V	Visa Inc.	Visa Inc.	Financial Services	Credit Services	317.71	615235846144	24973000704	0.117	San Francisco	CA	United States		Visa Inc. operates as a payment technology company in the United States and internationally. The company operates VisaNet, a transaction processing network that enables authorization, clearing, and settlement of payment transactions. It also offers credit, debit, and prepaid card products; tap to pay, tokenization, and click to pay services; Visa Direct, a solution that facilitates the delivery o…	0.01106887080650743
NYQ	MA	Mastercard Incorporated	Mastercard Incorporated	Financial Services	Credit Services	528.03	484642324480	16784000000	0.128	Purchase	NY	United States	33400	Mastercard Incorporated, a technology company, provides transaction processing and other payment-related products and services in the United States and internationally. The company offers integrated products and value-added services for account holders, merchants, financial institutions, digital partners, businesses, governments, and other organizations, such as programs that enable issuers to pr…	0.008719328222918581
NYQ	ORCL	Oracle Corporation	Oracle Corporation	Technology	Software - Infrastructure	169.66	474532249600	21802999808	0.069	Austin	TX	United States	159000	Oracle Corporation offers products and services that address enterprise information technology environments worldwide. Its Oracle cloud software as a service offering include various cloud software applications, including Oracle Fusion cloud enterprise resource planning (ERP), Oracle Fusion cloud enterprise performance management, Oracle Fusion cloud supply chain and manufacturing management, Ora…	0.008537435192152875
NYQ	XOM	Exxon Mobil Corporation	Exxon Mobil Corporation	Energy	Oil & Gas Integrated	105.87	465308188672	71537999872	-0.015	Spring	TX	United States	62000	Exxon Mobil Corporation engages in the exploration and production of crude oil and natural gas in the United States and internationally. It operates through Upstream, Energy Products, Chemical Products, and Specialty Products segments. The Upstream segment explores for and produces crude oil and natural gas. The Energy Products segment offers fuels, aromatics, and catalysts, as well as licensing …	0.008371482672703141
NYQ	UNH	UnitedHealth Group Incorporated	UnitedHealth Group Incorporated	Healthcare	Healthcare Plans	500.13	460261654528	35035000832	0.092	Minnetonka	MN	United States	440000	UnitedHealth Group Incorporated operates as a diversified health care company in the United States. The company operates through four segments: UnitedHealthcare, Optum Health, Optum Insight, and Optum Rx. The UnitedHealthcare segment offers consumer-oriented health benefit plans and services for national employers, public sector employers, mid-sized employers, small businesses, and individuals; h…	0.008280689142367313
NMS	COST	Costco Wholesale Corporation	Costco Wholesale Corporation	Consumer Defensive	Discount Stores	954.07	423510736896	11521999872	0.01	Issaquah	WA	United States	333000	Costco Wholesale Corporation, together with its subsidiaries, engages in the operation of membership warehouses in the United States, Puerto Rico, Canada, Mexico, Japan, the United Kingdom, Korea, Australia, Taiwan, China, Spain, France, Iceland, New Zealand, and Sweden. The company offers branded and private-label products in a range of merchandise categories. It offers merchandise, such as sund…	0.007619493664505004
NYQ	PG	Procter & Gamble Company (The)	The Procter & Gamble Company	Consumer Defensive	Household & Personal Products	168.06	395788025856	24039999488	-0.006	Cincinnati	OH	United States	108000	The Procter & Gamble Company engages in the provision of branded consumer packaged goods worldwide. The company operates through five segments: Beauty; Grooming; Health Care; Fabric & Home Care; and Baby, Feminine & Family Care. The Beauty segment offers conditioners, shampoos, styling aids, and treatments under the Head & Shoulders, Herbal Essences, Pantene, and Rejoice brands; and antiperspiran…	0.00712072703893996
NYQ	HD	Home Depot, Inc. (The)	The Home Depot, Inc.	Consumer Cyclical	Home Improvement Retail	392.6	389994315776	24757999616	0.066	Atlanta	GA	United States	465000	The Home Depot, Inc. operates as a home improvement retailer in the United States and internationally. It sells various building materials, home improvement products, lawn and garden products, and décor products, as well as facilities maintenance, repair, and operations products. The company also offers installation services for flooring, water heaters, bath, garage doors, cabinets, cabinet makeo…	0.007016490868749594
NMS	NFLX	Netflix, Inc.	Netflix, Inc.	Communication Services	Entertainment	909.05	388580671488	9976898560	0.15	Los Gatos	CA	United States	13000	Netflix, Inc. provides entertainment services. It offers TV series, documentaries, feature films, and games across various genres and languages. The company also provides members the ability to receive streaming content through a host of internet-connected devices, including TVs, digital video players, TV set-top boxes, and mobile devices. It has operations in approximately 190 countries. The com…	0.006991057620527307
NYQ	JNJ	Johnson & Johnson	Johnson & Johnson	Healthcare	Drug Manufacturers - General	144.47	347828879360	30051999744	0.052	New Brunswick	NJ	United States	131900	Johnson & Johnson, together with its subsidiaries, researches, develops, manufactures, and sells various products in the healthcare field worldwide. The company's Innovative Medicine segment offers products for various therapeutic areas, such as immunology, including rheumatoid arthritis, psoriatic arthritis, inflammatory bowel disease, and psoriasis; infectious diseases comprising HIV/AIDS; neur…	0.006257881351580031
NYQ	BAC	Bank of America Corporation	Bank of America Corporation	Financial Services	Banks - Diversified	44.17	338911100928		-0.005	Charlotte	NC	United States	213000	Bank of America Corporation, through its subsidiaries, provides banking and financial products and services for individual consumers, small and middle-market businesses, institutional investors, large corporations, and governments worldwide. It operates in four segments: Consumer Banking, Global Wealth & Investment Management (GWIM), Global Banking, and Global Markets. The Consumer Banking segmen…	0.006097439241511946
NYQ	CRM	Salesforce, Inc.	Salesforce, Inc.	Technology	Software - Application	343.65	328873050112	9345000448	0.084	San Francisco	CA	United States	72682	Salesforce, Inc. provides Customer Relationship Management (CRM) technology that brings companies and customers together worldwide. The company's service includes sales to store data, monitor leads and progress, forecast opportunities, gain insights through analytics and artificial intelligence, and deliver quotes, contracts, and invoices; and service that enables companies to deliver trusted and…	0.005916842014728359
NYQ	ABBV	AbbVie Inc.	AbbVie Inc.	Healthcare	Drug Manufacturers - General	175.58	310274424832	25629999104	0.038	North Chicago	IL	United States	50000	AbbVie Inc. discovers, develops, manufactures, and sells pharmaceuticals worldwide. The company offers Humira, an injection for autoimmune and intestinal Behçet's diseases, and pyoderma gangrenosum; Skyrizi to treat moderate to severe plaque psoriasis, psoriatic disease, and Crohn's disease; Rinvoq to treat rheumatoid and psoriatic arthritis, ankylosing spondylitis, atopic dermatitis, axial spond…	0.005582229228927223
NYQ	KO	Coca-Cola Company (The)	The Coca-Cola Company	Consumer Defensive	Beverages - Non-Alcoholic	62.55	269452886016	14830999552	-0.008	Atlanta	GA	United States	79100	The Coca-Cola Company, a beverage company, manufactures, markets, and sells various nonalcoholic beverages worldwide. The company provides sparkling soft drinks, sparkling flavors; water, sports, coffee, and tea; juice, value-added dairy, and plant-based beverages; and other beverages. It also offers beverage concentrates and syrups, as well as fountain syrups to fountain retailers, such as resta…	0.004847798128871693
NMS	TMUS	T-Mobile US, Inc.	T-Mobile US, Inc.	Communication Services	Telecom Services	220.31	255667552256	30663999488	0.047	Bellevue	WA	United States	67000	T-Mobile US, Inc., together with its subsidiaries, provides mobile communications services in the United States, Puerto Rico, and the United States Virgin Islands. The company offers voice, messaging, and data services to customers in the postpaid, prepaid, and wholesale and other services. It also provides wireless devices, including smartphones, wearables, tablets, home broadband routers, and o…	0.004599782543677214
NYQ	CVX	Chevron Corporation	Chevron Corporation	Energy	Oil & Gas Integrated	142.85	254690115584	38942998528	-0.064	San Ramon	CA	United States	45600	Chevron Corporation, through its subsidiaries, engages in the integrated energy and chemicals operations in the United States and internationally. The company operates in two segments, Upstream and Downstream. The Upstream segment is involved in the exploration, development, production, and transportation of crude oil and natural gas; processing, liquefaction, transportation, and regasification o…	0.004582197222029069
NYQ	MRK	Merck & Company, Inc.	Merck & Co., Inc.	Healthcare	Drug Manufacturers - General	98.05	248031199232	22927998976	0.044	Rahway	NJ	United States	70000	Merck & Co., Inc. operates as a healthcare company worldwide. It operates through two segments, Pharmaceutical and Animal Health. The Pharmaceutical segment offers human health pharmaceutical products in the areas of oncology, hospital acute care, immunology, neuroscience, virology, cardiovascular, and diabetes under the Keytruda, Bridion, Adempas, Lagevrio, Belsomra, Simponi, and Januvia brands,…	0.00446239489699618
NYQ	WFC	Wells Fargo & Company	Wells Fargo & Company	Financial Services	Banks - Diversified	70.34	234196303872		-0.018	San Francisco	CA	United States	220167	Wells Fargo & Company, a financial services company, provides diversified banking, investment, mortgage, and consumer and commercial finance products and services in the United States and internationally. The company operates through four segments: Consumer Banking and Lending; Commercial Banking; Corporate and Investment Banking; and Wealth and Investment Management. The Consumer Banking and Len…	0.004213487635949582
NMS	CSCO	Cisco Systems, Inc.	Cisco Systems, Inc.	Technology	Communication Equipment	58.52	233071116288	13752000512	-0.056	San Jose	CA	United States	90400	Cisco Systems, Inc. designs, manufactures, and sells Internet Protocol based networking and other products related to the communications and information technology industry in the Americas, Europe, the Middle East, Africa, the Asia Pacific, Japan, and China. The company also offers switching portfolio encompasses campus switching as well as data center switching; enterprise routing portfolio inte…	0.004193244088571059
NYQ	ACN	Accenture plc	Accenture plc	Technology	Information Technology Services	366.37	229157109760	11065912320	0.026	Dublin		Ireland	774000	Accenture plc provides strategy and consulting, industry X, song, and technology and operation services in North America, Europe, the Middle East, Africa, and internationally. It offers systems integration and application management; security; intelligent platform; infrastructure; software engineering; data and AI; and automation services. The company also operates business processes; and designs…	0.00412282616207053
NYQ	NOW	ServiceNow, Inc.	ServiceNow, Inc.	Technology	Software - Application	1091.25	225143422976	1824000000	0.222	Santa Clara	CA	United States	22668	ServiceNow, Inc. provides end to-end intelligent workflow automation platform solutions for digital businesses in the North America, Europe, the Middle East and Africa, Asia Pacific, and internationally. The company operates the Now platform for end-to-end digital transformation, artificial intelligence, machine learning, robotic process automation, process mining, performance analytics, and coll…	0.004050614861723957
NYQ	AXP	American Express Company	American Express Company	Financial Services	Credit Services	298.65	210382487552		0.08	New York	NY	United States	74600	American Express Company, together with its subsidiaries, operates as integrated payments company in the United States, Europe, the Middle East and Africa, the Asia Pacific, Australia, New Zealand, Latin America, Canada, the Caribbean, and Internationally. It operates through four segments: U.S. Consumer Services, Commercial Services, International Card Services, and Global Merchant and Network S…	0.003785046968995527
NYQ	MCD	McDonald's Corporation	McDonald's Corporation	Consumer Cyclical	Restaurants	292.68	209740349440	13845499904	0.027	Chicago	IL	United States	100000	McDonald's Corporation operates and franchises restaurants under the McDonald's brand in the United States and internationally. It offers food and beverages, including hamburgers and cheeseburgers, various chicken sandwiches, fries, shakes, desserts, sundaes, cookies, pies, soft drinks, coffee, and other beverages; and full or limited breakfast, as well as sells various other products during limi…	0.0037734940924097258
NMS	PEP	Pepsico, Inc.	PepsiCo, Inc.	Consumer Defensive	Beverages - Non-Alcoholic	152.79	209626349568	16913000448	-0.006	Purchase	NY	United States	318000	PepsiCo, Inc. engages in the manufacture, marketing, distribution, and sale of various beverages and convenient foods worldwide. The company operates through seven segments: Frito-Lay North America; Quaker Foods North America; PepsiCo Beverages North America; Latin America; Europe; Africa, Middle East and South Asia; and Asia Pacific, Australia and New Zealand and China Region. It provides dips, …	0.0037714430905654165
NYQ	BX	Blackstone Inc.	Blackstone Inc.	Financial Services	Asset Management	170.84	207208415232		0.541	New York	NY	United States	4735	Blackstone Inc. is an alternative asset management firm specializing in private equity, real estate, hedge fund solutions, credit, secondary funds of funds, public debt and equity and multi-asset class strategies. The firm typically invests in early-stage, seed, middle market, mature, late venture and later stage companies. It also provide capital markets services. The real estate segment special…	0.0037279413945060192
NYQ	IBM	International Business Machines	International Business Machines Corporation	Technology	Information Technology Services	223.36	206528708608	14675999744	0.015	Armonk	NY	United States	282200	International Business Machines Corporation, together with its subsidiaries, provides integrated solutions and services worldwide. The company operates through Software, Consulting, Infrastructure, and Financing segments. The Software segment offers a hybrid cloud and AI platforms that allows clients to realize their digital and AI transformations across the applications, data, and environments i…	0.003715712612885869
NYQ	DIS	Walt Disney Company (The)	The Walt Disney Company	Communication Services	Entertainment	112.03	202879614976	16750999552	0.037	Burbank	CA	United States	173250	The Walt Disney Company operates as an entertainment company worldwide. It operates through three segments: Entertainment, Sports, and Experiences. The company produces and distributes film and television video streaming content under the ABC Television Network, Disney, Freeform, FX, Fox, National Geographic, and Star brand television channels, as well as ABC television stations and A+E televisio…	0.003650060804353238
NMS	LIN	Linde plc	Linde plc	Basic Materials	Specialty Chemicals	424.31	202038607872	12581000192	0.025	Woking		United Kingdom	65596	Linde plc operates as an industrial gas company in the Americas, Europe, the Middle East, Africa, Asia, and South Pacific. It offers atmospheric gases, including oxygen, nitrogen, argon, and rare gases; and process gases, such as carbon dioxide, helium, hydrogen, electronic gases, specialty gases, and acetylene. The company also designs and constructs turnkey process plants for third-party custom…	0.0036349300231416507
NYQ	TMO	Thermo Fisher Scientific Inc	Thermo Fisher Scientific Inc.	Healthcare	Diagnostics & Research	524.05	200449114112	10581999616	0.002	Waltham	MA	United States	122000	Thermo Fisher Scientific Inc. provides life sciences solutions, analytical instruments, specialty diagnostics, and laboratory products and biopharma services in the North America, Europe, Asia-Pacific, and internationally. The company's Life Sciences Solutions segment offers reagents, instruments, and consumables for biological and medical research, discovery, and production of drugs and vaccines…	0.003606333020565387
NYQ	MS	Morgan Stanley	Morgan Stanley	Financial Services	Capital Markets	123.44	198866780160		0.165	New York	NY	United States	80000	Morgan Stanley, a financial holding company, provides various financial products and services to corporations, governments, financial institutions, and individuals in the Americas, Europe, the Middle East, Africa, and Asia. It operates through Institutional Securities, Wealth Management, and Investment Management segments. The Institutional Securities segment offers capital raising and financial …	0.0035778648319882557
NYQ	ABT	Abbott Laboratories	Abbott Laboratories	Healthcare	Medical Devices	114.23	198127370240	10824999936	0.049	North Chicago	IL	United States	114000	Abbott Laboratories, together with its subsidiaries, discovers, develops, manufactures, and sells health care products worldwide. It operates in four segments: Established Pharmaceutical Products, Diagnostic Products, Nutritional Products, and Medical Devices. The company provides generic pharmaceuticals for the treatment of pancreatic exocrine insufficiency, irritable bowel syndrome or biliary s…	0.00356456191258129
NMS	ADBE	Adobe Inc.	Adobe Inc.	Technology	Software - Infrastructure	447.17	196844240896	8134000128	0.106	San Jose	CA	United States	29945	Adobe Inc., together with its subsidiaries, operates as a diversified software company worldwide. It operates through three segments: Digital Media, Digital Experience, and Publishing and Advertising. The Digital Media segment offers products, services, and solutions that enable individuals, teams, and enterprises to create, publish, and promote content; and Document Cloud, a unified cloud-based …	0.003541476793231059
NMS	AMD	Advanced Micro Devices, Inc.	Advanced Micro Devices, Inc.	Technology	Semiconductors	119.21	193455177728	4479000064	0.176	Santa Clara	CA	United States	26000	Advanced Micro Devices, Inc. operates as a semiconductor company worldwide. It operates through Data Center, Client, Gaming, and Embedded segments. The company offers x86 microprocessors and graphics processing units (GPUs) as an accelerated processing unit, chipsets, data center, and professional GPUs; and embedded processors, and semi-custom system-on-chip (SoC) products, microprocessor and SoC…	0.0034805032615410595
NYQ	PM	Philip Morris International Inc	Philip Morris International Inc.	Consumer Defensive	Tobacco	124.22	193140981760	15301000192	0.084	Stamford	CT	United States	82700	Philip Morris International Inc. operates as a tobacco company working to delivers a smoke-free future and evolving portfolio for the long-term to include products outside of the tobacco and nicotine sector. The company's product portfolio primarily consists of cigarettes and smoke-free products, including heat-not-burn, vapor, and oral nicotine products primarily under the IQOS and ZYN brands; a…	0.003474850478791948
NMS	ISRG	Intuitive Surgical, Inc.	Intuitive Surgical, Inc.	Healthcare	Medical Instruments & Supplies	524.43	186790952960	2505100032	0.169	Sunnyvale	CA	United States	13676	Intuitive Surgical, Inc. develops, manufactures, and markets products that enable physicians and healthcare providers to enhance the quality of and access to minimally invasive care in the United States and internationally. The company offers the da Vinci Surgical System that enables complex surgery using a minimally invasive approach; and Ion endoluminal system, which extends its commercial offe…	0.003360605431392109
NMS	PLTR	Palantir Technologies Inc.	Palantir Technologies Inc.	Technology	Software - Infrastructure	80.55	183494524928	397707008	0.3	Denver	CO	United States	3892	Palantir Technologies Inc. builds and deploys software platforms for the intelligence community to assist in counterterrorism investigations and operations in the United States, the United Kingdom, and internationally. The company provides Palantir Gotham, a software platform which enables users to identify patterns hidden deep within datasets, ranging from signals intelligence sources to reports…	0.003301298522931159
NYQ	GE	GE Aerospace	GE Aerospace	Industrials	Aerospace & Defense	168.37	182225174528	8935000064	0.058	Evendale	OH	United States	125000	General Electric Company, doing business as GE Aerospace, designs and produces commercial and defense aircraft engines, integrated engine components, electric power, and mechanical aircraft systems. It also offers aftermarket services to support its products. The company operates in the United States, Europe, China, Asia, the Americas, the Middle East, and Africa. General Electric Company was inc…	0.0032784613042062603
NMS	INTU	Intuit Inc.	Intuit Inc.	Technology	Software - Application	643.39	180095795200	4496000000	0.41	Mountain View	CA	United States	18800	Intuit Inc. provides financial management, compliance, and marketing products and services in the United States. The company operates in four segments: Small Business & Self-Employed, Consumer, Credit Karma, and ProTax. The Small Business & Self-Employed segment provides QuickBooks services, that includes financial and business management online services, desktop software, payroll solutions, time…	0.003240151077603887
NYQ	GS	Goldman Sachs Group, Inc. (The)	The Goldman Sachs Group, Inc.	Financial Services	Capital Markets	566.1	177704452096		0.042	New York	NY	United States	46400	The Goldman Sachs Group, Inc., a financial institution, provides a range of financial services for corporations, financial institutions, governments, and individuals worldwide. It operates through Global Banking & Markets, Asset & Wealth Management, and Platform Solutions segments. The Global Banking & Markets segment provides financial advisory services, including strategic advisory assignments …	0.0031971277914314275
NYQ	CAT	Caterpillar, Inc.	Caterpillar Inc.	Industrials	Farm & Heavy Construction Machinery	366.04	176724836352	15818999808	-0.042	Irving	TX	United States	113200	Caterpillar Inc. manufactures and sells construction and mining equipment, off-highway diesel and natural gas engines, industrial gas turbines, and diesel-electric locomotives in worldwide. Its Construction Industries segment offers asphalt pavers, compactors, road reclaimers, forestry machines, cold planers, material handlers, track-type tractors, excavators, telehandlers, motor graders, and pip…	0.003179503265522678
NMS	TXN	Texas Instruments Incorporated	Texas Instruments Incorporated	Technology	Semiconductors	186.87	170465984512	6896999936	-0.084	Dallas	TX	United States	34000	Texas Instruments Incorporated designs, manufactures, and sells semiconductors to electronics designers and manufacturers in the United States and internationally. The company operates through Analog and Embedded Processing segments. The Analog segment offers power products to manage power requirements across various voltage levels, including battery-management solutions, DC/DC switching regulato…	0.0030668986069218585
NMS	QCOM	QUALCOMM Incorporated	QUALCOMM Incorporated	Technology	Semiconductors	152.89	169860792320	11959000064	0.187	San Diego	CA	United States	49000	QUALCOMM Incorporated engages in the development and commercialization of foundational technologies for the wireless industry worldwide. It operates through three segments: Qualcomm CDMA Technologies (QCT); Qualcomm Technology Licensing (QTL); and Qualcomm Strategic Initiatives (QSI). The QCT segment develops and supplies integrated circuits and system software with advanced connectivity and high…	0.0030560104341530903
NYQ	VZ	Verizon Communications Inc.	Verizon Communications Inc.	Communication Services	Telecom Services	39.93	168090517504	48428998656		New York	NY	United States	101200	Verizon Communications Inc., through its subsidiaries, engages in the provision of communications, technology, information, and entertainment products and services to consumers, businesses, and governmental entities worldwide. It operates in two segments, Verizon Consumer Group (Consumer) and Verizon Business Group (Business). The Consumer segment provides wireless services across the wireless ne…	0.0030241609517909535
NMS	BKNG	Booking Holdings Inc. Common St	Booking Holdings Inc.	Consumer Cyclical	Travel Services	5048.59	167091666944	7183000064	0.089	Norwalk	CT	United States	24200	Booking Holdings Inc., together with its subsidiaries, provides online and traditional travel and restaurant reservations and related services in the United States, the Netherlands, and internationally. The company operates Booking.com, which offers online accommodation reservations; and Priceline, which provides online travel reservation services, as well as consumers hotel, flight, activity, re…	0.0030061903672209188
NYQ	DHR	Danaher Corporation	Danaher Corporation	Healthcare	Diagnostics & Research	228.55	165075959808	7511000064	0.031	Washington	DC	United States	61000	Danaher Corporation designs, manufactures, and markets professional, medical, industrial, and commercial products and services worldwide. The Biotechnology segments offers bioprocess technologies, consumables, and services that advance, accelerate, and integrate the development and manufacture of therapeutics; cell line and cell culture media development services; cell culture media, process liqu…	0.0029699252470853196
NYQ	T	AT&T Inc.	AT&T Inc.	Communication Services	Telecom Services	22.75	163237838848	42773000192	-0.005	Dallas	TX	United States	143630	AT&T Inc. provides telecommunications and technology services worldwide. The company operates through two segments, Communications and Latin America. The Communications segment offers wireless voice and data communications services; and sells handsets, wireless data cards, wireless computing devices, carrying cases/protective covers, and wireless chargers through its own company-owned stores, age…	0.002936855126804631
NYQ	BLK	BlackRock, Inc.	BlackRock, Inc.	Financial Services	Asset Management	1028.69	159322472448	7673999872	0.149	New York	NY	United States	20400	BlackRock, Inc. is a publicly owned investment manager. The firm primarily provides its services to institutional, intermediary, and individual investors including corporate, public, union, and industry pension plans, insurance companies, third-party mutual funds, endowments, public institutions, governments, foundations, charities, sovereign wealth funds, corporations, official institutions, and…	0.0028664127344873334
NYQ	RTX	RTX Corporation	RTX Corporation	Industrials	Aerospace & Defense	116.48	155037220864	12570999808	0.492	Arlington	VA	United States	185000	RTX Corporation, an aerospace and defense company, provides systems and services for the commercial, military, and government customers in the United States and internationally. It operates through three segments: Collins Aerospace, Pratt & Whitney, and Raytheon. The Collins Aerospace Systems segment offers aerospace and defense products, and aftermarket service solutions for civil and military a…	0.0027893156400089093
NYQ	SPGI	S&P Global Inc.	S&P Global Inc.	Financial Services	Financial Data & Stock Exchanges	491.81	152608636928	6645000192	0.159	New York	NY	United States	40450	S&P Global Inc., together with its subsidiaries, provides credit ratings, benchmarks, analytics, and workflow solutions in the global capital, commodity, and automotive markets. It operates through S&P Global Market Intelligence, S&P Global Ratings, S&P Global Commodity Insights, S&P Global Mobility, and S&P Dow Jones Indices segments. The S&P Global Market Intelligence segment offers multi-asset…	0.0027456223441796354
NYQ	PFE	Pfizer, Inc.	Pfizer Inc.	Healthcare	Drug Manufacturers - General	26.36	149381857280	18365999104	0.312	New York	NY	United States	88000	Pfizer Inc. discovers, develops, manufactures, markets, distributes, and sells biopharmaceutical products in the United States, Europe, and internationally. The company offers medicines and vaccines in various therapeutic areas, including cardiovascular metabolic, migraine, and women's health under the Eliquis, Nurtec ODT/Vydura, Zavzpret, and the Premarin family brands; infectious diseases with …	0.0026875684982136778
NMS	HON	Honeywell International Inc.	Honeywell International Inc.	Industrials	Conglomerates	228.32	148464402432	9164000256	0.056	Charlotte	NC	United States	95000	Honeywell International Inc. engages in the aerospace technologies, building automation, energy and sustainable solutions, and industrial automation businesses in the United States, Europe, and internationally. The company's Aerospace segment offers auxiliary power units, propulsion engines, integrated avionics, environmental control and electric power systems, engine controls, flight safety, com…	0.002671062325423253
NYQ	NEE	NextEra Energy, Inc.	NextEra Energy, Inc.	Utilities	Utilities - Regulated Electric	71.67	147382190080	14577999872	0.055	Juno Beach	FL	United States	16800	NextEra Energy, Inc., through its subsidiaries, generates, transmits, distributes, and sells electric power to retail and wholesale customers in North America. The company generates electricity through wind, solar, nuclear,natural gas, and other clean energy. It also develops, constructs, and operates long-term contracted assets that consists of clean energy solutions, such as renewable generatio…	0.0026515919568084003
NMS	CMCSA	Comcast Corporation	Comcast Corporation	Communication Services	Telecom Services	38.22	146250366976	37285998592	0.065	Philadelphia	PA	United States	186000	Comcast Corporation operates as a media and technology company worldwide. It operates through Residential Connectivity & Platforms, Business Services Connectivity, Media, Studios, and Theme Parks segments. The Residential Connectivity & Platforms segment provides residential broadband and wireless connectivity services, residential and business video services, sky-branded entertainment television…	0.0026312290280347994
NYQ	ANET	Arista Networks, Inc.	Arista Networks Inc	Technology	Computer Hardware	112.81	142113521664	2833341952	0.2	Santa Clara	CA	United States	4023	Arista Networks Inc engages in the development, marketing, and sale of data-driven, client to cloud networking solutions for data center, campus, and routing environments in the Americas, Europe, the Middle East, Africa, and the Asia-Pacific. Its cloud networking solutions consist of Extensible Operating System (EOS), a publish-subscribe state-sharing networking operating system offered in combin…	0.002556801950041824
NMS	AMGN	Amgen Inc.	Amgen Inc.	Healthcare	Drug Manufacturers - General	263.38	141575438336	12247000064	0.232	Thousand Oaks	CA	United States	26700	Amgen Inc. discovers, develops, manufactures, and delivers human therapeutics worldwide. The company's principal products include Enbrel to treat plaque psoriasis, rheumatoid arthritis, and psoriatic arthritis; Otezla for the treatment of adult patients with plaque psoriasis, psoriatic arthritis, and oral ulcers associated with Behçet's disease; Prolia to treat postmenopausal women with osteoporo…	0.002547121150592155
NYQ	PGR	Progressive Corporation (The)	The Progressive Corporation	Financial Services	Insurance - Property & Casualty	239.97	140577062912	10823199744	0.267	Mayfield Village	OH	United States	61432	The Progressive Corporation, an insurance holding company, provides personal and commercial auto, personal residential and commercial property, business related general liability, and other specialty property-casualty insurance products and related services in the United States. It operates in three segments: Personal Lines, Commercial Lines, and Property. The Personal Lines segment writes insura…	0.002529159114319545
NYQ	LOW	Lowe's Companies, Inc.	Lowe's Companies, Inc.	Consumer Cyclical	Home Improvement Retail	247.72	139875090432	12433000448	-0.055	Mooresville	NC	United States	300000	Lowe's Companies, Inc., together with its subsidiaries, operates as a home improvement retailer in the United States. The company offers a line of products for construction, maintenance, repair, remodeling, and decorating. It also provides home improvement products, such as appliances, seasonal and outdoor living, lawn and garden, lumber, kitchens and bath, tools, paint, millwork, hardware, floor…	0.0025165297417959146
NYQ	SYK	Stryker Corporation	Stryker Corporation	Healthcare	Medical Devices	364.6	138991353856	5693000192	0.119	Portage	MI	United States	52000	Stryker Corporation operates as a medical technology company. The company operates through two segments, MedSurg and Neurotechnology, and Orthopaedics and Spine. The Orthopaedics and Spine segment provides implants for use in total joint replacements, such as hip, knee and shoulder, and trauma and extremities surgeries. This segment also offers spinal implant products comprising cervical and thor…	0.002500630203353807
NYQ	UNP	Union Pacific Corporation	Union Pacific Corporation	Industrials	Railroads	226.32	137208094720	12030000128	0.025	Omaha	NE	United States	30518	Union Pacific Corporation, through its subsidiary, Union Pacific Railroad Company, operates in the railroad business in the United States. The company offers transportation services for grain and grain products, fertilizers, food and refrigerated products, and coal and renewables to grain processors, animal feeders, ethanol producers, renewable biofuel producers, and other agricultural users; and…	0.002468547116656859
NYQ	TJX	TJX Companies, Inc. (The)	The TJX Companies, Inc.	Consumer Cyclical	Apparel Retail	122.0	137147523072	7125000192	0.056	Framingham	MA	United States	349000	The TJX Companies, Inc., together with its subsidiaries, operates as an off-price apparel and home fashions retailer in the United States, Canada, Europe, and Australia. It operates through four segments: Marmaxx, HomeGoods, TJX Canada, and TJX International. The company sells family apparel, including footwear and accessories; home fashions, such as home basics, furniture, rugs, lighting product…	0.0024674573561195767
NYQ	KKR	KKR & Co. Inc.	KKR & Co. Inc.	Financial Services	Asset Management	147.58	136186535936		0.238	New York	NY	United States	4490	KKR & Co. Inc. is a private equity and real estate investment firm specializing in direct and fund of fund investments. It specializes in acquisitions, leveraged buyouts, management buyouts, credit special situations, growth equity, mature, mezzanine, distressed, turnaround, lower middle market, and middle market investments. The firm considers investments in all industries with a focus on softwa…	0.0024501679824236724
NYQ	SCHW	Charles Schwab Corporation (The	The Charles Schwab Corporation	Financial Services	Capital Markets	74.31	136028905472		0.052	Westlake	TX	United States	32100	The Charles Schwab Corporation, together with its subsidiaries, operates as a savings and loan holding company that provides wealth management, securities brokerage, banking, asset management, custody, and financial advisory services in the United States and internationally. The company operates in two segments, Investor Services and Advisor Services. It offers brokerage accounts with equity and …	0.002447332011060623
NYQ	ETN	Eaton Corporation, PLC	Eaton Corporation plc	Industrials	Specialty Industrial Machinery	338.12	133625020416	5449999872	0.079	Dublin		Ireland	94000	Eaton Corporation plc operates as a power management company worldwide. The company's Electrical Americas and Electrical Global segment provides electrical components, industrial components, power distribution and assemblies, residential products, single and three phase power quality and connectivity products, wiring devices, circuit protection products, utility power distribution products, power…	0.0024040830793130245
NMS	AMAT	Applied Materials, Inc.	Applied Materials, Inc.	Technology	Semiconductor Equipment & Materials	163.59	133110726656	8204000256	0.055	Santa Clara	CA	United States	35200	Applied Materials, Inc. engages in the provision of manufacturing equipment, services, and software to the semiconductor, display, and related industries. The company operates through three segments: Semiconductor Systems, Applied Global Services, and Display and Adjacent Markets. The Semiconductor Systems segment develops, manufactures, and sells various manufacturing equipment that is used to f…	0.002394830284272372
NYQ	BA	Boeing Company (The)	The Boeing Company	Industrials	Aerospace & Defense	177.35	132689018880	-3991000064	-0.015	Arlington	VA	United States	171000	The Boeing Company, together with its subsidiaries, designs, develops, manufactures, sells, services, and supports commercial jetliners, military aircraft, satellites, missile defense, human space flight and launch systems, and services worldwide. The company operates through Commercial Airplanes; Defense, Space & Security; and Global Services segments. The Commercial Airplanes segment develops, …	0.0023872432281541378
NYQ	BSX	Boston Scientific Corporation	Boston Scientific Corporation	Healthcare	Medical Devices	88.95	131097174016	4063000064	0.193	Marlborough	MA	United States	48000	Boston Scientific Corporation develops, manufactures, and markets medical devices for use in various interventional medical specialties worldwide. It operates through two segments, MedSurg and Cardiovascular. The company offers devices to diagnose and treat gastrointestinal and pulmonary conditions, such as resolution clips, biliary stent systems, stents and electrocautery enhanced delivery syste…	0.002358603926244063
NYQ	C	Citigroup, Inc.	Citigroup Inc.	Financial Services	Banks - Diversified	69.19	130856288256		-0.024	New York	NY	United States	229000	Citigroup Inc., a diversified financial service holding company, provides various financial product and services to consumers, corporations, governments, and institutions worldwide. It operates through five segments: Services, Markets, Banking, U.S. Personal Banking, and Wealth. The Services segment includes Treasury and Trade Solutions, which provides cash management, trade, and working capital …	0.0023542700868338946
NYQ	UBER	Uber Technologies, Inc.	Uber Technologies, Inc.	Technology	Software - Application	60.73	127879766016	3444999936	0.204	San Francisco	CA	United States	30800	Uber Technologies, Inc. develops and operates proprietary technology applications in the United States, Canada, Latin America, Europe, the Middle East, Africa, and Asia excluding China and Southeast Asia. It operates through three segments: Mobility, Delivery, and Freight. The Mobility segment connects consumers with a range of transportation modalities, such as ridesharing, carsharing, micromobi…	0.0023007186880755967
NYQ	COP	ConocoPhillips	ConocoPhillips	Energy	Oil & Gas E&P	95.12	123043438592	24445999104	-0.079	Houston	TX	United States	10300	ConocoPhillips explores for, produces, transports, and markets crude oil, bitumen, natural gas, liquefied natural gas (LNG), and natural gas liquids in the United States, Canada, China, Libya, Malaysia, Norway, the United Kingdom, and internationally. The company's portfolio includes unconventional plays in North America; conventional assets in North America, Europe, Asia, and Australia; global L…	0.0022137070424282537
NMS	PANW	Palo Alto Networks, Inc.	Palo Alto Networks, Inc.	Technology	Software - Infrastructure	186.78	122565033984	1094400000	0.121	Santa Clara	CA	United States	15289	Palo Alto Networks, Inc. provides cybersecurity solutions worldwide. The company's network security platforms include Prisma Access, a security services edge (SSE) solution, as well as Strata Cloud Manager, a network security management solution. It also provides cloud security solutions, including Prisma Cloud, a cloud native application protection platform; and Code to Cloud platform, as well a…	0.002205099938612085
NMS	ADP	Automatic Data Processing, Inc.	Automatic Data Processing, Inc.	Technology	Software - Application	294.02	119800504320	5733100032	0.071	Roseland	NJ	United States	64000	Automatic Data Processing, Inc. engages in the provision of cloud-based human capital management (HCM) solutions worldwide. It operates in two segments, Employer Services and Professional Employer Organization (PEO). The Employer Services segment offers strategic, cloud-based platforms, and human resources (HR) outsourcing solutions. This segment's offerings include RUN Powered by ADP, a software…	0.002155362554349837
NYQ	DE	Deere & Company	Deere & Company	Industrials	Farm & Heavy Construction Machinery	432.49	117453471744	14364000256	-0.168	Moline	IL	United States	83000	Deere & Company engages in the manufacture and distribution of various equipment worldwide. The company operates through four segments: Production and Precision Agriculture, Small Agriculture and Turf, Construction and Forestry, and Financial Services. The Production and Precision Agriculture segment provides large and medium tractors, combines, cotton pickers and strippers, sugarcane harvesters …	0.0021131364706045022
NYQ	FI	Fiserv, Inc.	Fiserv, Inc.	Technology	Information Technology Services	206.05	117225758720	8766000128	0.07	Milwaukee	WI	United States	42000	Fiserv, Inc., together with its subsidiaries, provides payments and financial services technology services in the United States, Europe, the Middle East and Africa, Latin America, the Asia-Pacific, and internationally. It operates through Merchant Acceptance, Financial Technology, and Payments and Network segments. The Merchant Acceptance segment provides merchant acquiring and digital commerce s…	0.002109039625371227
NYQ	BMY	Bristol-Myers Squibb Company	Bristol-Myers Squibb Company	Healthcare	Drug Manufacturers - General	57.33	116275560448	19161999360	0.084	Princeton	NJ	United States	34100	Bristol-Myers Squibb Company discovers, develops, licenses, manufactures, markets, distributes, and sells biopharmaceutical products worldwide. It offers products for hematology, oncology, cardiovascular, immunology, fibrotic, and neuroscience diseases. The company's products include Eliquis for reduction in risk of stroke/systemic embolism in non-valvular atrial fibrillation, and for the treatme…	0.0020919443569806513
NYQ	LMT	Lockheed Martin Corporation	Lockheed Martin Corporation	Industrials	Aerospace & Defense	489.02	115914858496	10225999872	0.013	Bethesda	MD	United States	122000	Lockheed Martin Corporation, a security and aerospace company, engages in the research, design, development, manufacture, integration, and sustainment of technology systems, products, and services worldwide. The company operates through Aeronautics, Missiles and Fire Control, Rotary and Mission Systems, and Space segments. The Aeronautics segment offers combat and air mobility aircraft, unmanned …	0.0020854548727749335
NMS	GILD	Gilead Sciences, Inc.	Gilead Sciences, Inc.	Healthcare	Drug Manufacturers - General	92.57	115367206912	13948999680	0.07	Foster City	CA	United States	18000	Gilead Sciences, Inc., a biopharmaceutical company, discovers, develops, and commercializes medicines in the areas of unmet medical need in the United States, Europe, and internationally. The company provides Biktarvy, Genvoya, Descovy, Odefsey, Truvada, Complera/ Eviplera, Stribild, Sunlencs, and Atripla products for the treatment of HIV/AIDS; Veklury, an injection for intravenous use, for the t…	0.002075601928301252
NYQ	NKE	Nike, Inc.	NIKE, Inc.	Consumer Cyclical	Footwear & Accessories	76.94	114525192192	7200999936	-0.104	Beaverton	OR	United States	79400	NIKE, Inc., together with its subsidiaries, engages in the design, development, marketing, and sale of athletic footwear, apparel, equipment, accessories, and services worldwide. The company provides athletic and casual footwear, apparel, and accessories under the NIKE, Jumpman, Converse, Chuck Taylor, All Star, One Star, Star Chevron, and Jack Purcell trademarks. It also sells a line of performa…	0.0020604530188037453
NYQ	CB	Chubb Limited	Chubb Limited	Financial Services	Insurance - Property & Casualty	273.2	110126374912	11363000320	0.078	Zurich		Switzerland	40000	Chubb Limited provides insurance and reinsurance products worldwide. The company's North America Commercial P&C Insurance segment offers commercial property, casualty, workers' compensation, package policies, risk management, financial lines, marine, construction, environmental, medical risk, cyber risk, surety, and casualty; and group accident and health insurance to large, middle market, and sm…	0.001981312733856245
NYQ	UPS	United Parcel Service, Inc.	United Parcel Service, Inc.	Industrials	Integrated Freight & Logistics	125.68	107251539968	12007999488	0.056	Atlanta	GA	United States	500000	United Parcel Service, Inc., a package delivery company, provides transportation and delivery, distribution, contract logistics, ocean freight, airfreight, customs brokerage, and insurance services. It operates through two segments, U.S. Domestic Package and International Package. The U.S. Domestic Package segment offers time-definite delivery of express letters, documents, small packages, and pa…	0.0019295908181313915
NMS	ADI	Analog Devices, Inc.	Analog Devices, Inc.	Technology	Semiconductors	211.78	105105776640	4361349120	-0.248	Wilmington	MA	United States	26000	Analog Devices, Inc. designs, manufactures, tests, and markets integrated circuits (ICs), software, and subsystems products in the United States, rest of North and South America, Europe, Japan, China, and rest of Asia. The company provides data converter products, which translate real-world analog signals into digital data, as well as translates digital data into analog signals; power management …	0.001890985822652285
NYQ	MMC	Marsh & McLennan Companies, Inc	Marsh & McLennan Companies, Inc.	Financial Services	Insurance Brokers	211.74	103990173696	7246000128	0.059	New York	NY	United States	85000	Marsh & McLennan Companies, Inc., a professional services company, provides advice and solutions to clients in the areas of risk, strategy, and people worldwide. It operates through Risk and Insurance Services, and Consulting segments. The Risk and Insurance Services segment offers risk management services, such as risk advice, risk transfer, and risk control and mitigation solutions, as well as …	0.0018709147150666502
NYQ	MDT	Medtronic plc.	Medtronic plc	Healthcare	Medical Devices	81.03	103903961088	9013000192	0.028	Galway		Ireland	95000	Medtronic plc develops, manufactures, and sells device-based medical therapies to healthcare systems, physicians, clinicians, and patients worldwide. The Cardiovascular Portfolio segment offers implantable cardiac pacemakers, cardioverter defibrillators, and cardiac resynchronization therapy devices; cardiac ablation products; insertable cardiac monitor systems; TYRX products; and remote monitori…	0.0018693636412372805
NMS	VRTX	Vertex Pharmaceuticals Incorpor	Vertex Pharmaceuticals Incorporated	Healthcare	Biotechnology	397.27	102308536320	4446600192	0.116	Boston	MA	United States	5400	Vertex Pharmaceuticals Incorporated, a biotechnology company, engages in developing and commercializing therapies for treating cystic fibrosis (CF). It markets TRIKAFTA/KAFTRIO for people with CF with at least one F508del mutation for 2 years of age or older; SYMDEKO/SYMKEVI for people with CF for 6 years of age or older; ORKAMBI for CF patients 1 year or older; and KALYDECO for the treatment of …	0.0018406599323276395
NMS	MU	Micron Technology, Inc.	Micron Technology, Inc.	Technology	Semiconductors	90.12	100408999936	8944000000	0.933	Boise	ID	United States	48000	Micron Technology, Inc. designs, develops, manufactures, and sells memory and storage products in the United States, Taiwan, Mainland China, rest of the Asia Pacific, Hong Kong, Japan, Europe, and internationally. The company operates through four segments: Compute and Networking Business Unit, Mobile Business Unit, Embedded Business Unit, and Storage Business Unit. It provides memory and storage…	0.0018064848709125165
NMS	SBUX	Starbucks Corporation	Starbucks Corporation	Consumer Cyclical	Restaurants	87.97	99740385280	6700000256	-0.032	Seattle	WA	United States		Starbucks Corporation, together with its subsidiaries, operates as a roaster, marketer, and retailer of coffee worldwide. The company operates through three segments: North America, International, and Channel Development. Its stores offer coffee, tea, and other beverages, roasted whole beans and ground coffees, single serve products, and ready-to-drink beverages; and various food products, such a…	0.0017944556478219147
NYQ	PLD	Prologis, Inc.	Prologis, Inc.	Real Estate	REIT - Industrial	103.32	95692398592	5739131904	0.068	San Francisco	CA	United States	2574	Prologis, Inc. is the global leader in logistics real estate with a focus on high-barrier, high-growth markets. At September 30, 2024, the company owned or had investments in, on a wholly owned basis or through co-investment ventures, properties and development projects expected to total approximately 1.2 billion square feet (116 million square meters) in 20 countries. Prologis leases modern logi…	0.001721627248831901
NYQ	GEV	GE Vernova Inc.	GE Vernova Inc.	Utilities	Utilities - Renewable	342.66	94455259136	1396999936	0.08	Cambridge	MA	United States	80000	GE Vernova Inc., an energy company, engages in the provision of various products and services that generate, transfer, orchestrate, convert, and store electricity in the United States, Europe, Asia, the Americas, the Middle East, and Africa. The company operates through three segments: Power, Wind, and Electrification. The Power segment designs, manufactures, and services gas, nuclear, hydro, and…	0.0016993695457186598
NMS	LRCX	Lam Research Corporation	Lam Research Corporation	Technology	Semiconductor Equipment & Materials	71.79	92371476480	4920197120	0.197	Fremont	CA	United States	17700	Lam Research Corporation designs, manufactures, markets, refurbishes, and services semiconductor processing equipment used in the fabrication of integrated circuits. The company offers ALTUS systems to deposit conformal films for tungsten metallization applications; SABRE electrochemical deposition products for copper interconnect transition that offers copper damascene manufacturing; and VECTOR …	0.0016618796609002347
NYQ	MO	Altria Group, Inc.	Altria Group, Inc.	Consumer Defensive	Tobacco	53.84	91248566272	12216000512	0.013	Richmond	VA	United States	6400	Altria Group, Inc., through its subsidiaries, manufactures and sells smokeable and oral tobacco products in the United States. The company offers cigarettes primarily under the Marlboro brand; large cigars and pipe tobacco under the Black & Mild brand; moist smokeless tobacco and snus products under the Copenhagen, Skoal, Red Seal, and Husky brands; oral nicotine pouches under the on! brand; and …	0.0016416770863955767
NYQ	SO	Southern Company (The)	The Southern Company	Utilities	Utilities - Regulated Electric	82.86	90788044800	13061000192	0.042	Atlanta	GA	United States	27819	The Southern Company, through its subsidiaries, engages in the generation, transmission, and distribution of electricity. The company also develops, constructs, acquires, owns, and manages power generation assets, including renewable energy projects and sells electricity in the wholesale market; and distributes natural gas in Illinois, Georgia, Virginia, and Tennessee, as well as provides gas mar…	0.0016333917228083623
NMS	EQIX	Equinix, Inc.	Equinix, Inc.	Real Estate	REIT - Specialty	927.22	89465782272	3352907008	0.189	Redwood City	CA	United States	13151	Equinix (Nasdaq: EQIX) is the world's digital infrastructure company. Digital leaders harness Equinix's trusted platform to bring together and interconnect foundational infrastructure at software speed. Equinix enables organizations to access all the right places, partners and possibilities to scale with agility, speed the launch of digital services, deliver world-class experiences and multiply t…	0.001609602547996054
NMS	CRWD	CrowdStrike Holdings, Inc.	CrowdStrike Holdings, Inc.	Technology	Software - Infrastructure	362.29	89236021248	187490000	0.317	Austin	TX	United States	9219	CrowdStrike Holdings, Inc. provides cybersecurity solutions in the United States and internationally. Its unified platform offers cloud-delivered protection of endpoints, cloud workloads, identity, and data. The company offers corporate endpoint and cloud workload security, managed security, security and vulnerability management, IT operations management, identity protection, SIEM and log managem…	0.0016054688566531873
NMS	PYPL	PayPal Holdings, Inc.	PayPal Holdings, Inc.	Financial Services	Credit Services	87.13	87351312384	6120999936	0.058	San Jose	CA	United States	27200	PayPal Holdings, Inc. operates a technology platform that enables digital payments on behalf of merchants and consumers worldwide. It operates a two-sided network at scale that connects merchants and consumers that enables its customers to connect, transact, and send and receive payments through online and in person, as well as transfer and withdraw funds using various funding sources, such as ba…	0.0015715605610715079
NYQ	SHW	Sherwin-Williams Company (The)	The Sherwin-Williams Company	Basic Materials	Specialty Chemicals	345.47	87007649792	4399799808	0.007	Cleveland	OH	United States	64088	The Sherwin-Williams Company engages in the development, manufacture, distribution, and sale of paints, coating, and related products to professional, industrial, commercial, and retail customers. It operates through three segments: Paint Stores Group, Consumer Brands Group, and Performance Coatings Group. The Paint Stores Group segment offers architectural paints and coatings, and protective and…	0.0015653776364975922
NYQ	ICE	Intercontinental Exchange Inc.	Intercontinental Exchange, Inc.	Financial Services	Financial Data & Stock Exchanges	150.31	86304546816	5558000128	0.173	Atlanta	GA	United States	12900	Intercontinental Exchange, Inc., together with its subsidiaries, engages in the provision of market infrastructure, data services, and technology solutions for financial institutions, corporations, and government entities in the United States, the United Kingdom, the European Union, Singapore, India, Abu Dhabi, Israel, and Canada. It operates through three segments: Exchanges, Fixed Income and Da…	0.0015527279249214672
NMS	CME	CME Group Inc.	CME Group Inc.	Financial Services	Financial Data & Stock Exchanges	238.53	85957140480	4209900032	0.185	Chicago	IL	United States	3565	CME Group Inc., together with its subsidiaries, operates contract markets for the trading of futures and options on futures contracts worldwide. It offers futures and options products based on interest rates, equity indexes, foreign exchange, agricultural commodities, energy, and metals, as well as fixed income and foreign currency trading services. The company also provides clearing house servic…	0.001546477645659218
NYQ	AMT	American Tower Corporation (REI	American Tower Corporation	Real Estate	REIT - Specialty	183.73	85855002624	6966099968		Boston	MA	United States	5643	American Tower, one of the largest global REITs, is a leading independent owner, operator and developer of multitenant communications real estate with a portfolio of over 224,000 communications sites and a highly interconnected footprint of U.S. data center facilities.	0.0015446400564816636
NYQ	APH	Amphenol Corporation	Amphenol Corporation	Technology	Electronic Components	70.58	85091958784	3586299904	0.262	Wallingford	CT	United States	95000	Amphenol Corporation, together with its subsidiaries, primarily designs, manufactures, and markets electrical, electronic, and fiber optic connectors in the United States, China, and internationally. It operates through three segments: Harsh Environment Solutions, Communications Solutions, and Interconnect and Sensor Systems. The company offers connectors and connector systems, including harsh en…	0.0015309119329700105
NYQ	ELV	Elevance Health, Inc.	Elevance Health, Inc.	Healthcare	Healthcare Plans	365.96	84874543104	11347999744	0.054	Indianapolis	IN	United States	104900	Elevance Health, Inc., together with its subsidiaries, operates as a health benefits company in the United States. The company operates through four segments: Health Benefits, CarelonRx, Carelon Services, and Corporate & Other. It offers a variety of health plans and services to program members; health products; an array of fee-based administrative managed care services; and specialty and other i…	0.001527000349975762
NYQ	TT	Trane Technologies plc	Trane Technologies plc	Industrials	Building Products & Equipment	377.11	84858798080	3691200000	0.114	Swords		Ireland	40000	Trane Technologies plc, together with its subsidiaries, designs, manufactures, sells, and services of solutions for heating, ventilation, air conditioning, custom, and custom and transport refrigeration in Ireland and internationally. It offers air conditioners, exchangers, and handlers; airside and terminal devices; air sourced heat pumps, auxiliary power units; chillers; coils and condensers; g…	0.0015267170770852214
NYQ	MCO	Moody's Corporation	Moody's Corporation	Financial Services	Financial Data & Stock Exchanges	466.35	84517085184	3313999872	0.232	New York	NY	United States	15776	Moody's Corporation operates as an integrated risk assessment firm worldwide. It operates in two segments, Moody's Analytics and Moody's Investors Services. The Moody's Analytics segment develops a range of products and services that support the risk management activities of institutional participants in financial markets. It also offers credit research, credit models and analytics, economics dat…	0.0015205692300076371
NYQ	CMG	Chipotle Mexican Grill, Inc.	Chipotle Mexican Grill, Inc.	Consumer Cyclical	Restaurants	61.87	84303437824	2233638912	0.13	Newport Beach	CA	United States	125000	Chipotle Mexican Grill, Inc., together with its subsidiaries, owns and operates Chipotle Mexican Grill restaurants. It sells food and beverages through offering burritos, burrito bowls, quesadillas, tacos, and salads. The company also provides delivery and related services its app and website. It has operations in the United States, Canada, France, Germany, Dubai, and the United Kingdom. Chipotle…	0.0015167254438550372
NMS	INTC	Intel Corporation	Intel Corporation	Technology	Semiconductors	19.52	84189757440	10439000064	-0.062	Santa Clara	CA	United States	124100	Intel Corporation designs, develops, manufactures, markets, and sells computing and related products and services worldwide. It operates through Client Computing Group, Data Center and AI, Network and Edge, Mobileye, and Intel Foundry Services segments. The company's products portfolio comprises central processing units and chipsets, system-on-chips (SoCs), and multichip packages; mobile and desk…	0.0015146801900038245
NMS	KLAC	KLA Corporation	KLA Corporation	Technology	Semiconductor Equipment & Materials	629.37	84184530944	4249192960	0.185	Milpitas	CA	United States	15000	KLA Corporation, together with its subsidiaries, engages in the design, manufacture, and marketing of process control, process-enabling, and yield management solutions for the semiconductor and related electronics industries worldwide. It operates through three segments: Semiconductor Process Control; Specialty Semiconductor Process; and PCB and Component Inspection. The company offers inspection…	0.0015145861587321466
NMS	ABNB	Airbnb, Inc.	Airbnb, Inc.	Consumer Cyclical	Travel Services	134.21	83850649600	1672999936	0.099	San Francisco	CA	United States	6907	Airbnb, Inc., together with its subsidiaries, operates a platform that enables hosts to offer stays and experiences to guests worldwide. The company's marketplace connects hosts and guests online or through mobile devices to book spaces and experiences. It primarily offers private rooms, primary homes, and vacation homes. The company was formerly known as AirBed & Breakfast, Inc. and changed its …	0.0015085792111776408
NYQ	DUK	Duke Energy Corporation (Holdin	Duke Energy Corporation	Utilities	Utilities - Regulated Electric	108.28	83644350464	14106000384	0.02	Charlotte	NC	United States	27037	Duke Energy Corporation, together with its subsidiaries, operates as an energy company in the United States. It operates through two segments: Electric Utilities and Infrastructure (EU&I), and Gas Utilities and Infrastructure (GU&I). The EU&I segment generates, transmits, distributes, and sells electricity in the Carolinas, Florida, and the Midwest. It generates electricity through coal, hydroele…	0.0015048676288662557
NYQ	PH	Parker-Hannifin Corporation	Parker-Hannifin Corporation	Industrials	Specialty Industrial Machinery	647.2	83307585536	4962157056	0.012	Cleveland	OH	United States	61120	Parker-Hannifin Corporation manufactures and sells motion and control technologies and systems for various mobile, industrial, and aerospace markets worldwide. The company operates through two segments: Diversified Industrial and Aerospace Systems. The Diversified Industrial segment offers various motion-control systems and components, such as active and passive vibration control, high purity sea…	0.0014988088019894448
NMS	CDNS	Cadence Design Systems, Inc.	Cadence Design Systems, Inc.	Technology	Software - Application	301.47	82682068992	1450493056	0.188	San Jose	CA	United States	12703	Cadence Design Systems, Inc. provides software, hardware, services, and reusable integrated circuit (IC) design blocks worldwide. The company offers functional verification services, including emulation and prototyping hardware. Its functional verification offering consists of JasperGold, a formal verification platform; Xcelium, a parallel logic simulation platform; Palladium, an enterprise emula…	0.0014875549684290892
NYQ	WM	Waste Management, Inc.	Waste Management, Inc.	Industrials	Waste Management	205.83	82613166080	6381000192	0.079	Houston	TX	United States	48000	Waste Management, Inc., through its subsidiaries, engages in the provision of environmental solutions to residential, commercial, industrial, and municipal customers in the United States and Canada. It offers collection services, including picking up and transporting waste and recyclable materials from where it was generated to a transfer station, material recovery facility (MRF), or disposal sit…	0.0014863153179179881
NYQ	DELL	Dell Technologies Inc.	Dell Technologies Inc.	Technology	Computer Hardware	115.77	81092141056	8725999616	0.091	Round Rock	TX	United States	120000	Dell Technologies Inc. designs, develops, manufactures, markets, sells, and supports various comprehensive and integrated solutions, products, and services in the Americas, Europe, the Middle East, Asia, and internationally. The company operates through two segments, Infrastructure Solutions Group (ISG) and Client Solutions Group (CSG). The ISG segment provides modern and traditional storage solu…	0.0014589501544775923
NMS	MDLZ	Mondelez International, Inc.	Mondelez International, Inc.	Consumer Defensive	Confectioners	59.39	79415713792	7414000128	0.019	Chicago	IL	United States	91000	Mondelez International, Inc., through its subsidiaries, manufactures, markets, and sells snack food and beverage products in the Latin America, North America, Asia, the Middle East, Africa, and Europe. It provides biscuits and baked snacks, including cookies, crackers, salted snacks, snack bars, and cakes and pastries; chocolates; and gums and candies, as well as various cheese and grocery, and p…	0.0014287891082413826
NMS	MAR	Marriott International	Marriott International, Inc.	Consumer Cyclical	Lodging	283.96	78910488576	4112999936	0.066	Bethesda	MD	United States	411000	Marriott International, Inc. engages in operating, franchising, and licensing hotel, residential, timeshare, and other lodging properties worldwide. It operates its properties under the JW Marriott, The Ritz-Carlton, The Luxury Collection, W Hotels, St. Regis, EDITION, Bvlgari, Marriott Hotels, Sheraton, Westin, Autograph Collection, Renaissance Hotels, Le Méridien, Delta Hotels by Marriott, Trib…	0.0014196994677740018
NYQ	MSI	Motorola Solutions, Inc.	Motorola Solutions, Inc.	Technology	Communication Equipment	469.94	78536843264	3152000000	0.092	Chicago	IL	United States	21000	Motorola Solutions, Inc. provides public safety and enterprise security solutions in the United States, the United Kingdom, Canada, and internationally. The company operates in two segments, Products and Systems Integration, and Software and Services. The Products and Systems Integration segment offers a portfolio of infrastructure, devices, accessories, and video security devices and infrastruct…	0.0014129771161556645
NYQ	WELL	Welltower Inc.	Welltower Inc.	Real Estate	REIT - Healthcare Facilities	124.64	77612081152	2930661888	0.288	Toledo	OH	United States	533	Welltower Inc. (NYSE:WELL), a real estate investment trust ("REIT") and S&P 500 company headquartered in Toledo, Ohio, is driving the transformation of health care infrastructure. Welltower invests with leading seniors housing operators, post-acute providers and health systems to fund the real estate infrastructure needed to scale innovative care delivery models and improve people's wellness and …	0.001396339476446217
NYQ	AON	Aon plc	Aon plc	Financial Services	Insurance Brokers	358.47	77524877312	4295000064	0.26	Dublin		Ireland	50000	Aon plc, a professional services firm, provides a range of risk and human capital solutions worldwide. It offers commercial risk solutions, including retail brokerage, specialty solutions, global risk consulting and captives management, and affinity programs; and health solutions, such as health and benefits brokerages, and health care exchanges. The company also provides treaty and facultative r…	0.001394770569099805
NMS	REGN	Regeneron Pharmaceuticals, Inc.	Regeneron Pharmaceuticals, Inc.	Healthcare	Biotechnology	701.85	77126295552	4598000128	0.106	Tarrytown	NY	United States	14165	Regeneron Pharmaceuticals, Inc. discovers, invents, develops, manufactures, and commercializes medicines for treating various diseases worldwide. The company's products include EYLEA injection to treat wet age-related macular degeneration and diabetic macular edema; myopic choroidal neovascularization; diabetic retinopathy; neovascular glaucoma; and retinopathy of prematurity. It also provides Du…	0.00138759957925108
NYQ	CI	The Cigna Group	The Cigna Group	Healthcare	Healthcare Plans	276.92	77026131968	8554999808	0.28	Bloomfield	CT	United States	70325	The Cigna Group, together with its subsidiaries, provides insurance and related products and services in the United States. Its Evernorth Health Services segment provides a range of coordinated and point solution health services, including pharmacy benefits, home delivery pharmacy, specialty pharmacy, distribution, and care delivery and management solutions to health plans, employers, government …	0.0013857975097231721
NYQ	HCA	HCA Healthcare, Inc.	HCA Healthcare, Inc.	Healthcare	Medical Care Facilities	303.62	76906029056	13747000320	0.079	Nashville	TN	United States	220000	HCA Healthcare, Inc., through its subsidiaries, owns and operates hospitals and related healthcare entities in the United States. It operates general and acute care hospitals that offers medical and surgical services, including inpatient care, intensive care, cardiac care, diagnostic, and emergency services; and outpatient services, such as outpatient surgery, laboratory, radiology, respiratory t…	0.00138363670647228
NYQ	PNC	PNC Financial Services Group, I	The PNC Financial Services Group, Inc.	Financial Services	Banks - Regional	192.76	76483887104		0.017	Pittsburgh	PA	United States	53749	The PNC Financial Services Group, Inc. operates as a diversified financial services company in the United States. It operates through three segments: Retail Banking, Corporate & Institutional Banking, and Asset Management Group segments. The company's Retail Banking segment offers checking, savings, and money market accounts, as well as time deposit; residential mortgages, home equity loans and l…	0.0013760418389788128
NYQ	ITW	Illinois Tool Works Inc.	Illinois Tool Works Inc.	Industrials	Specialty Industrial Machinery	258.82	76429549568	4652000256	-0.016	Glenview	IL	United States	45000	Illinois Tool Works Inc. manufactures and sells industrial products and equipment in the United States and internationally. It operates through seven segments: Automotive OEM; Food Equipment; Test & Measurement and Electronics; Welding; Polymers & Fluids; Construction Products; and Specialty Products. The Automotive OEM segment offers plastic and metal components, fasteners, and assemblies for au…	0.0013750642379991274
NMS	SNPS	Synopsys, Inc.	Synopsys, Inc.	Technology	Software - Infrastructure	492.18	76080201728	1652390016	0.127	Sunnyvale	CA	United States	20300	Synopsys, Inc. provides electronic design automation software products used to design and test integrated circuits. It operates in three segments: Design Automation, Design IP, and Software Integrity. The company offers Digital and Custom IC Design solution that provides digital design implementation solutions; Verification solution that offers virtual prototyping, static and formal verification,…	0.0013687790286249853
NMS	CTAS	Cintas Corporation	Cintas Corporation	Industrials	Specialty Business Services	186.94	75429543936	2450383872	0.068	Cincinnati	OH	United States	46500	Cintas Corporation engages in the provision of corporate identity uniforms and related business services primarily in the United States, Canada, and Latin America. It operates through Uniform Rental and Facility Services, First Aid and Safety Services, and All Other segments. The company rents and services uniforms and other garments, including flame resistant clothing, mats, mops and shop towels…	0.001357072872223283
NYQ	CL	Colgate-Palmolive Company	Colgate-Palmolive Company	Consumer Defensive	Household & Personal Products	92.03	75189518336	4894000128	0.024	New York	NY	United States	34000	Colgate-Palmolive Company, together with its subsidiaries, manufactures and sells consumer products in the United States and internationally. It operates through two segments: Oral, Personal and Home Care; and Pet Nutrition. The Oral, Personal and Home Care segment offers toothpaste, toothbrushes, mouthwash, bar and liquid hand soaps, shower gels, shampoos, conditioners, deodorants and antiperspi…	0.0013527545081791427
NYQ	USB	U.S. Bancorp	U.S. Bancorp	Financial Services	Banks - Regional	47.92	74756628480		-0.032	Minneapolis	MN	United States	70000	U.S. Bancorp, a financial services holding company, provides various financial services to individuals, businesses, institutional organizations, governmental entities, and other financial institutions in the United States. It operates through Wealth, Corporate, Commercial and Institutional Banking; Consumer and Business Banking; Payment Services; and Treasury and Corporate Support segments. The c…	0.0013449662723025385
NMS	FTNT	Fortinet, Inc.	Fortinet, Inc.	Technology	Software - Infrastructure	97.19	74491568128	1727900032	0.13	Sunnyvale	CA	United States	13986	Fortinet, Inc. provides cybersecurity and convergence of networking and security solutions worldwide. It offers secure networking solutions focus on the convergence of networking and security; network firewall solutions that consist of FortiGate data centers, hyperscale, and distributed firewalls, as well as encrypted applications; wireless LAN solutions; and secure connectivity solutions, includ…	0.0013401975014147502
NYQ	ZTS	Zoetis Inc.	Zoetis Inc.	Healthcare	Drug Manufacturers - Specialty & Generic	164.84	74370031616	3764000000	0.11	Parsippany	NJ	United States	14100	Zoetis Inc. engages in the discovery, development, manufacture, and commercialization of animal health medicines, vaccines, and diagnostic products and services in the United States and internationally. The company commercializes products primarily across species, including livestock, such as cattle, swine, poultry, fish, and sheep and others; and companion animals comprising dogs, cats, and hors…	0.0013380109058871439
NYQ	MCK	McKesson Corporation	McKesson Corporation	Healthcare	Medical Distribution	579.74	73592193024	4889999872	0.213	Irving	TX	United States	45000	McKesson Corporation provides healthcare services in the United States and internationally. It operates through four segments: U.S. Pharmaceutical, Prescription Technology Solutions (RxTS), Medical-Surgical Solutions, and International. The U.S. Pharmaceutical segment distributes branded, generic, specialty, biosimilar and over-the-counter pharmaceutical drugs, and other healthcare-related produc…	0.0013240166060798006
NYQ	GD	General Dynamics Corporation	General Dynamics Corporation	Industrials	Aerospace & Defense	263.64	72492826624	5402999808	0.104	Reston	VA	United States	100000	General Dynamics Corporation operates as an aerospace and defense company worldwide. It operates through four segments: Aerospace, Marine Systems, Combat Systems, and Technologies. The Aerospace segment produces and sells business jets; and offers aircraft maintenance and repair, management, aircraft-on-ground support and completion, charter, staffing, and fixed-base operator services. The Marine…	0.0013042376144510083
NYQ	TDG	Transdigm Group Incorporated	TransDigm Group Incorporated	Industrials	Aerospace & Defense	1276.15	71758430208	3888000000	0.18	Cleveland	OH	United States	16600	TransDigm Group Incorporated designs, produces, and supplies aircraft components in the United States and internationally. The Power & Control segment offers mechanical/electro-mechanical actuators and controls, ignition systems and engine technology, specialized pumps and valves, power conditioning devices, specialized AC/DC electric motors and generators, batteries and chargers, databus and pow…	0.0012910248943203229
NMS	CEG	Constellation Energy Corporatio	Constellation Energy Corporation	Utilities	Utilities - Renewable	227.02	71004364800	5997000192	0.072	Baltimore	MD	United States	13871	Constellation Energy Corporation generates and sells electricity in the United States. It operates through five segments: Mid-Atlantic, Midwest, New York, ERCOT, and Other Power Regions. The company sells natural gas, energy-related products, and sustainable solutions. It has approximately 33,094 megawatts of generating capacity consisting of nuclear, wind, solar, natural gas, and hydroelectric a…	0.0012774583041531193
NYQ	AJG	Arthur J. Gallagher & Co.	Arthur J. Gallagher & Co.	Financial Services	Insurance Brokers	283.1	70719234048	3382200064	0.119	Rolling Meadows	IL	United States	51261	Arthur J. Gallagher & Co., together with its subsidiaries, provides insurance and reinsurance brokerage, consulting, and third-party property/casualty claims settlement and administration services to entities and individuals worldwide. It operates in Brokerage and Risk Management segments. The Brokerage segment offers retail and wholesale insurance and reinsurance brokerage services; assists reta…	0.0012723284413913329
NYQ	EMR	Emerson Electric Company	Emerson Electric Co.	Industrials	Specialty Industrial Machinery	124.09	70673096704	4614000128	0.129	Saint Louis	MO	United States	73000	Emerson Electric Co., a technology and software company, provides various solutions in the Americas, Asia, the Middle East, Africa, and Europe. It operates through seven segments: Final Control, Measurement & Analytical, Discrete Automation, Safety & Productivity, Control Systems & Software, Test & Measurement, and AspenTech. The Final Control segment provides control, isolation, shutoff, pressur…	0.0012714983722344525
NYQ	MMM	3M Company	3M Company	Industrials	Conglomerates	129.28	70400581632	8117000192	0.004	Saint Paul	MN	United States	85000	3M Company provides diversified technology services in the United States and internationally. The company's Safety and Industrial segment offers industrial abrasives and finishing for metalworking applications; autobody repair solutions; closure systems for personal hygiene products, masking, and packaging materials; electrical products and materials for construction and maintenance, power distri…	0.0012665954815077505
NMS	ORLY	O'Reilly Automotive, Inc.	O'Reilly Automotive, Inc.	Consumer Cyclical	Specialty Retail	1219.11	70380068864	3685244928	0.038	Springfield	MO	United States	92709	O'Reilly Automotive, Inc., together with its subsidiaries, operates as a retailer and supplier of automotive aftermarket parts, tools, supplies, equipment, and accessories in the United States, Puerto Rico, and Mexico. The company provides new and remanufactured automotive hard parts and maintenance items, such as alternators, batteries, brake system components, belts, chassis parts, driveline pa…	0.0012662264308740806
NYQ	NOC	Northrop Grumman Corporation	Northrop Grumman Corporation	Industrials	Aerospace & Defense	469.54	68409634816	4457999872	0.023	Falls Church	VA	United States	101000	Northrop Grumman Corporation operates as an aerospace and defense technology company in the United States, Asia/Pacific, Europe, and internationally. The company's Aeronautics Systems segment designs, develops, manufactures, integrates, and sustains aircraft systems. This segment also offers unmanned autonomous aircraft systems, including high-altitude long-endurance strategic ISR systems and ver…	0.0012307758308371143
NYQ	COF	Capital One Financial Corporati	Capital One Financial Corporation	Financial Services	Credit Services	178.65	68156760064		0.064	McLean	VA	United States	52500	Capital One Financial Corporation operates as the financial services holding company for the Capital One, National Association, which engages in the provision of various financial products and services in the United States, Canada, and the United Kingdom. It operates through three segments: Credit Card, Consumer Banking, and Commercial Banking. The company accepts checking accounts, money market …	0.0012262262943013962
NYQ	ECL	Ecolab Inc.	Ecolab Inc.	Basic Materials	Specialty Chemicals	238.29	67474665472	3538599936	0.178	Saint Paul	MN	United States	48000	Ecolab Inc. provides water, hygiene, and infection prevention solutions and services in the United States and internationally. The company operates through three segments: Global Industrial; Global Institutional & Specialty; and Global Healthcare & Life Sciences. The Global Industrial segment offers water treatment and process applications, and cleaning and sanitizing solutions to manufacturing, …	0.0012139545501174622
NYQ	EOG	EOG Resources, Inc.	EOG Resources, Inc.	Energy	Oil & Gas E&P	119.04	66954047488	13168000000	-0.039	Houston	TX	United States	3050	EOG Resources, Inc., together with its subsidiaries, explores for, develops, produces, and markets crude oil, natural gas liquids, and natural gas primarily in producing basins in the United States, the Republic of Trinidad and Tobago and internationally. The company was formerly known as Enron Oil & Gas Company. EOG Resources, Inc. was incorporated in 1985 and is headquartered in Houston, Texas.	0.0012045879742903904
NYQ	FDX	FedEx Corporation	FedEx Corporation	Industrials	Integrated Freight & Logistics	275.73	66409852928	10885000192	0.139	Memphis	TN	United States	306000	FedEx Corporation, together with its subsidiaries, provides transportation, e-commerce, and business services in the United States and internationally. It operates through FedEx Express, FedEx Ground, FedEx Freight, and FedEx Services segments. The FedEx Express segment offers express transportation, small-package ground delivery, and freight transportation services; and time-critical transportat…	0.0011947972260496998
NYQ	BDX	Becton, Dickinson and Company	Becton, Dickinson and Company	Healthcare	Medical Instruments & Supplies	227.68	66029019136	5109000192	0.069	Franklin Lakes	NJ	United States	70000	Becton, Dickinson and Company develops, manufactures, and sells medical supplies, devices, laboratory equipment, and diagnostic products for healthcare institutions, physicians, life science researchers, clinical laboratories, pharmaceutical industry, and the general public worldwide. The company operates in three segments: BD Medical, BD Life Sciences, and BD Interventional. The BD Medical segme…	0.001187945544586696
NYQ	APD	Air Products and Chemicals, Inc	Air Products and Chemicals, Inc.	Basic Materials	Specialty Chemicals	294.99	65599582208	4296600064	-0.001	Allentown	PA	United States	23000	Air Products and Chemicals, Inc. provides atmospheric gases, process and specialty gases, equipment, and related services in the Americas, Asia, Europe, the Middle East, India, and internationally. The company produces atmospheric gases, including oxygen, nitrogen, and argon; process gases, such as hydrogen, helium, carbon dioxide, carbon monoxide, and syngas; and specialty gases for customers in…	0.0011802194312508633
NYQ	WMB	Williams Companies, Inc. (The)	The Williams Companies, Inc.	Energy	Oil & Gas Midstream	53.49	65204850688	5864000000	0.045	Tulsa	OK	United States	5601	The Williams Companies, Inc., together with its subsidiaries, operates as an energy infrastructure company primarily in the United States. It operates through Transmission & Gulf of Mexico, Northeast G&P, West, and Gas & NGL Marketing Services segments. The Transmission & Gulf of Mexico segment comprises natural gas pipelines; Transco, Northwest pipeline, MountainWest, and related natural gas sto…	0.0011731177120881708
NYQ	SPG	Simon Property Group, Inc.	Simon Property Group, Inc.	Real Estate	REIT - Retail	171.61	64434921472	4353110016	0.049	Indianapolis	IN	United States	2500	Simon Property Group, Inc. (NYSE:SPG) is a self-administered and self-managed real estate investment trust (REIT). Simon Property Group, L.P., or the Operating Partnership, is our majority-owned partnership subsidiary that owns all of our real estate properties and other assets. In this package, the terms Simon, we, our, or the Company refer to Simon Property Group, Inc., the Operating Partners…	0.0011592657119560703
NMS	ADSK	Autodesk, Inc.	Autodesk, Inc.	Technology	Software - Application	298.12	64247537664	1396000000	0.119	San Francisco	CA	United States	14100	Autodesk, Inc. provides 3D design, engineering, and entertainment technology solutions worldwide. The company offers AutoCAD Civil 3D, a surveying, design, analysis, and documentation solution for land development, transportation, and environmental projects; Autodesk Build, provides a toolset for managing, sharing, and accessing project documents for streamlined workflows between the office, trai…	0.0011558944403128736
NYQ	RCL	Royal Caribbean Cruises Ltd.	Royal Caribbean Cruises Ltd.	Consumer Cyclical	Travel Services	238.43	64107868160	5641999872	0.175	Miami	FL	United States	98100	Royal Caribbean Cruises Ltd. operates as a cruise company worldwide. The company operates cruises under the Royal Caribbean International, Celebrity Cruises, and Silversea Cruises brands, which comprise a range of itineraries. As of February 21, 2024, it operated 65 ships. Royal Caribbean Cruises Ltd. was founded in 1968 and is headquartered in Miami, Florida.	0.0011533816093309429
NYQ	RSG	Republic Services, Inc.	Republic Services, Inc.	Industrials	Waste Management	203.73	63798456320	4804800000	0.065	Phoenix	AZ	United States	41000	Republic Services, Inc., together with its subsidiaries, offers environmental services in the United States and Canada. It is involved in the collection and processing of recyclable, solid waste, and industrial waste materials; transportation and disposal of non-hazardous and hazardous waste streams; and other environmental solutions. Its residential collection services include curbside collectio…	0.001147814899093838
NYQ	CARR	Carrier Global Corporation	Carrier Global Corporation	Industrials	Building Products & Equipment	68.49	61451075584	3318000128	0.213	Palm Beach Gardens	FL	United States	53000	Carrier Global Corporation provides heating, ventilating, and air conditioning (HVAC), refrigeration, fire, security, and building automation technologies in the United States, Europe, the Asia Pacific, and internationally. It operates through three segments: HVAC, Refrigeration, and Fire & Security. The HVAC segment provides products, controls, services, and solutions to meet the heating, coolin…	0.0011055825515098728
NMS	CSX	CSX Corporation	CSX Corporation	Industrials	Railroads	31.85	61420175360	7191000064	0.013	Jacksonville	FL	United States	23400	CSX Corporation, together with its subsidiaries, provides rail-based freight transportation services. The company offers rail services; and transportation of intermodal containers and trailers, as well as other transportation services, such as rail-to-truck transfers and bulk commodity operations. It also transports chemicals, agricultural and food products, minerals, automotive, forest products,…	0.001105026617408354
NYQ	HLT	Hilton Worldwide Holdings Inc.	Hilton Worldwide Holdings Inc.	Consumer Cyclical	Lodging	249.42	60803608576	2456999936	0.063	McLean	VA	United States	178000	Hilton Worldwide Holdings Inc., a hospitality company, engages in managing, franchising, owning, and leasing hotels and resorts. It operates through two segments, Management and Franchise, and Ownership. The company engages in the hotel management and licensing of its brands. It operates luxury hotels under the Waldorf Astoria Hotels & Resorts, LXR Hotels & Resorts, and Conrad Hotels & Resorts br…	0.0010939338013469142
NYQ	DLR	Digital Realty Trust, Inc.	Digital Realty Trust, Inc.	Real Estate	REIT - Specialty	178.57	60376125440	2337596928	0.016	Austin	TX	United States	3664	Digital Realty brings companies and data together by delivering the full spectrum of data center, colocation, and interconnection solutions. PlatformDIGITAL, the company's global data center platform, provides customers with a secure data meeting place and a proven Pervasive Datacenter Architecture (PDx) solution methodology for powering innovation and efficiently managing Data Gravity challenges…	0.001086242839199632
NYQ	TGT	Target Corporation	Target Corporation	Consumer Defensive	Discount Stores	131.48	60245712896	9230999552	0.027	Minneapolis	MN	United States	415000	Target Corporation operates as a general merchandise retailer in the United States. The company offers apparel for women, men, boys, girls, toddlers, and infants and newborns, as well as jewelry, accessories, and shoes; and beauty and personal care, baby gear, cleaning, paper products, and pet supplies. It also provides dry grocery, dairy, frozen food, beverages, candy, snacks, deli, bakery, meat…	0.0010838965526330556
NYQ	KMI	Kinder Morgan, Inc.	Kinder Morgan, Inc.	Energy	Oil & Gas Midstream	26.85	59651035136	6568999936	-0.053	Houston	TX	United States	10891	Kinder Morgan, Inc. operates as an energy infrastructure company primarily in North America. The company operates through Natural Gas Pipelines, Products Pipelines, Terminals, and CO2 segments. The Natural Gas Pipelines segment owns and operates interstate and intrastate natural gas pipeline, and storage systems; natural gas gathering systems and natural gas processing and treating facilities; na…	0.001073197547790931
NYQ	OKE	ONEOK, Inc.	ONEOK, Inc.	Energy	Oil & Gas Midstream	100.08	58471841792	5612000256	0.199	Tulsa	OK	United States	4775	ONEOK, Inc. engages in gathering, processing, fractionation, storage, transportation, and marketing of natural gas and natural gas liquids (NGL) in the United States. It operates through four segments: Natural Gas Gathering and Processing, Natural Gas Liquids, Natural Gas Pipelines, and Refined Products and Crude. The company owns natural gas gathering pipelines and processing plants in the Mid-C…	0.0010519823685024756
NYQ	TFC	Truist Financial Corporation	Truist Financial Corporation	Financial Services	Banks - Regional	43.32	57508167680		0.061	Charlotte	NC	United States	37867	Truist Financial Corporation, a financial services company, provides banking and trust services in the Southeastern and Mid-Atlantic United States. The company operates through three segments: Consumer Banking and Wealth, Corporate and Commercial Banking, and Insurance Holdings.Its deposit products include noninterest-bearing checking, interest-bearing checking, savings, and money market deposit …	0.001034644652710787
NYQ	AFL	AFLAC Incorporated	Aflac Incorporated	Financial Services	Insurance - Life	102.69	57047171072	4779250176	-0.404	Columbus	GA	United States	12785	Aflac Incorporated, through its subsidiaries, provides supplemental health and life insurance products. The company operates through Aflac Japan and Aflac U.S. segments. The Aflac Japan segment offers cancer, medical, nursing care, work leave, GIFT, and whole and term life insurance products, as well as WAYS and child endowment plans under saving type insurance products in Japan. The Aflac U.S. s…	0.0010263507408261473
NYQ	GM	General Motors Company	General Motors Company	Consumer Cyclical	Auto Manufacturers	51.81	56970276864	18371000320	0.105	Detroit	MI	United States	163000	General Motors Company designs, builds, and sells trucks, crossovers, cars, and automobile parts; and provide software-enabled services and subscriptions worldwide. The company operates through GM North America, GM International, Cruise, and GM Financial segments. It markets its vehicles primarily under the Buick, Cadillac, Chevrolet, GMC, Baojun, and Wuling brand names. In addition, the company …	0.0010249673167954194
NYQ	BK	The Bank of New York Mellon Cor	The Bank of New York Mellon Corporation	Financial Services	Banks - Diversified	77.62	56435798016		0.047	New York	NY	United States	52600	The Bank of New York Mellon Corporation provides a range of financial products and services in the United States and internationally. The company operates through Securities Services, Market and Wealth Services, Investment and Wealth Management, and other segments. The Securities Services segment offers custody, trust and depositary, accounting, exchange-traded funds, middle-office solutions, tra…	0.0010153513664986316
NMS	ROP	Roper Technologies, Inc.	Roper Technologies, Inc.	Technology	Software - Application	525.4	56338120704	2732699904	0.129	Sarasota	FL	United States	16800	Roper Technologies, Inc. designs and develops software, and technology enabled products and solutions. It operates through three segments: Application Software, Network Software, and Technology Enabled Products. The Application Software segment offers management, campus solutions, diagnostic and laboratory information management, enterprise software and information solutions, transportation manag…	0.001013594028147768
NYQ	MET	MetLife, Inc.	MetLife, Inc.	Financial Services	Insurance - Life	81.36	56335290368	7036000256	0.162	New York	NY	United States	45000	MetLife, Inc., a financial services company, provides insurance, annuities, employee benefits, and asset management services worldwide. It operates through six segments: Retirement and Income Solutions; Group Benefits; Asia; Latin America; Europe, the Middle East and Africa; and MetLife Holdings. The company offers life, dental, group short-and long-term disability, individual disability, pet ins…	0.0010135431068243124
NMS	CPRT	Copart, Inc.	Copart, Inc.	Industrials	Specialty Business Services	58.22	56096600064	1754322944	0.072	Dallas	TX	United States	13086	Copart, Inc. provides online auctions and vehicle remarketing services in the United States, Canada, the United Kingdom, Brazil, the Republic of Ireland, Germany, Finland, the United Arab Emirates, Oman, Bahrain, and Spain. It offers a range of services for processing and selling vehicles over the internet through its virtual bidding third generation internet auction-style sales technology to veh…	0.001009248766443626
NYQ	FCX	Freeport-McMoRan, Inc.	Freeport-McMoRan Inc.	Basic Materials	Copper	38.86	55839100928	9900000256	0.166	Phoenix	AZ	United States	27200	Freeport-McMoRan Inc. engages in the mining of mineral properties in North America, South America, and Indonesia. It primarily explores for copper, gold, molybdenum, silver, and other metals. The company's assets include the Grasberg minerals district in Indonesia; Morenci, Bagdad, Safford, Sierrita, and Miami in Arizona; Chino and Tyrone in New Mexico; and Henderson and Climax in Colorado, North…	0.0010046160313924497
NYQ	CVS	CVS Health Corporation	CVS Health Corporation	Healthcare	Healthcare Plans	44.36	55823069184	14115000320	0.06	Woonsocket	RI	United States	219000	CVS Health Corporation provides health solutions in the United States. It operates through Health Care Benefits, Health Services, and Pharmacy & Consumer Wellness segments. The Health Care Benefits segment offers traditional, voluntary, and consumer-directed health insurance products and related services. It serves employer groups, individuals, college students, part-time and hourly workers, heal…	0.0010043276000465664
NMS	PCAR	PACCAR Inc.	PACCAR Inc	Industrials	Farm & Heavy Construction Machinery	105.32	55219380224	5908100096	-0.052	Bellevue	WA	United States	32400	PACCAR Inc designs, manufactures, and distributes light, medium, and heavy-duty commercial trucks in the United States, Canada, Europe, Mexico, South America, Australia, and internationally. It operates through three segments: Truck, Parts, and Financial Services. The Truck segment designs, manufactures, and distributes trucks for the over-the-road and off-highway hauling of commercial and consum…	0.0009934664723222388
NYQ	SRE	DBA Sempra	Sempra	Utilities	Utilities - Diversified	86.81	54985363456	4930999808	-0.167	San Diego	CA	United States	16835	Sempra operates as an energy infrastructure company in the United States and internationally. It operates through three segments: Sempra California, Sempra Texas Utilities, and Sempra Infrastructure. The Sempra California segment provides electric services; and natural gas services to San Diego County. As of December 31, 2023, it offered electric services to approximately 3.6 million population a…	0.0009892562147636402
NYQ	AZO	AutoZone, Inc.	AutoZone, Inc.	Consumer Cyclical	Specialty Retail	3253.47	54690828288	4338463232	0.09	Memphis	TN	United States	75600	AutoZone, Inc. retails and distributes automotive replacement parts and accessories in the United States, Mexico, and Brazil. The company provides various products for cars, sport utility vehicles, vans, and light trucks, including new and remanufactured automotive hard parts, maintenance items, accessories, and non-automotive products. It also offers A/C compressors, batteries and accessories, b…	0.000983957154666609
NYQ	TRV	The Travelers Companies, Inc.	The Travelers Companies, Inc.	Financial Services	Insurance - Property & Casualty	240.76	54657093632	6719000064	0.119	New York	NY	United States	32967	The Travelers Companies, Inc., through its subsidiaries, provides a range of commercial and personal property, and casualty insurance products and services to businesses, government units, associations, and individuals in the United States and internationally. The company operates through three segments: Business Insurance, Bond & Specialty Insurance, and Personal Insurance. The Business Insuranc…	0.0009833502255494155
NMS	NXPI	NXP Semiconductors N.V.	NXP Semiconductors N.V.	Technology	Semiconductors	210.24	53433757696	4640000000	-0.054	Eindhoven		Netherlands	34200	NXP Semiconductors N.V. offers various semiconductor products. The company's product portfolio includes microcontrollers; application processors, including i.MX application processors, and i.MX 8 and 9 family of applications processors; communication processors; wireless connectivity solutions, such as near field communications, ultra-wideband, Bluetooth low-energy, Zigbee, and Wi-Fi and Wi-Fi/Bl…	0.000961340865214822
NYQ	JCI	Johnson Controls International	Johnson Controls International plc	Industrials	Building Products & Equipment	80.64	53398601728	3232000000	-0.095	Cork		Ireland	100000	Johnson Controls International plc, together with its subsidiaries, engages in engineering, manufacturing, commissioning, and retrofitting building products and systems in the United States, Europe, the Asia Pacific, and internationally. It operates through four segments: Building Solutions North America, Building Solutions EMEA/LA, Building Solutions Asia Pacific, and Global Products. The compan…	0.0009607083648975719
NYQ	GWW	W.W. Grainger, Inc.	W.W. Grainger, Inc.	Industrials	Industrial Distribution	1092.96	53227368448	2836999936	0.043	Lake Forest	IL	United States	23200	W.W. Grainger, Inc., together with its subsidiaries, distributes maintenance, repair, and operating products and services primarily in North America, Japan, the United Kingdom, and internationally. The company operates through two segments, High-Touch Solutions N.A. and Endless Assortment. The company provides safety, security, material handling and storage equipment, pumps and plumbing equipment…	0.0009576276616746149
NYQ	NSC	Norfolk Southern Corporation	Norfolk Southern Corporation	Industrials	Railroads	234.15	52974096384	5888000000	0.027	Atlanta	GA	United States	20700	Norfolk Southern Corporation, together with its subsidiaries, engages in the rail transportation of raw materials, intermediate products, and finished goods in the United States. The company transports agriculture, forest, and consumer products comprising soybeans, wheat, corn, fertilizers, livestock and poultry feed, food products, food oils, flour, sweeteners, ethanol, lumber and wood products,…	0.0009530709769936359
NYQ	PSA	Public Storage	Public Storage	Real Estate	REIT - Industrial	297.5	52116942848	3353046016	0.034	Glendale	CA	United States	6200	Public Storage, a member of the S&P 500, is a REIT that primarily acquires, develops, owns, and operates self-storage facilities. At September 30, 2024, we: (i) owned and/or operated 3,333 self-storage facilities located in 40 states with approximately 241 million net rentable square feet in the United States and (ii) owned a 35% common equity interest in Shurgard Self Storage Limited (Euronext B…	0.0009376497010540277
NYQ	SLB	Schlumberger N.V.	Schlumberger Limited	Energy	Oil & Gas Equipment & Services	36.83	52009488384	8130999808	0.102	Houston	TX	United States	111000	Schlumberger Limited engages in the provision of technology for the energy industry worldwide. The company operates through four divisions: Digital & Integration, Reservoir Performance, Well Construction, and Production Systems. The company provides field development and hydrocarbon production, carbon management, and integration of adjacent energy systems; reservoir interpretation and data proces…	0.0009357164593759735
NYQ	AMP	Ameriprise Financial, Inc.	Ameriprise Financial, Inc.	Financial Services	Asset Management	532.12	51623407616		0.119	Minneapolis	MN	United States	13800	Ameriprise Financial, Inc., together with its subsidiaries, provides various financial products and services to individual and institutional clients in the United States and internationally. It operates through four segments: Advice & Wealth Management, Asset Management, Retirement & Protection Solutions, and Corporate & Other. The Advice & Wealth Management segment provides financial planning an…	0.0009287703781801959
NYQ	ALL	Allstate Corporation (The)	The Allstate Corporation	Financial Services	Insurance - Property & Casualty	193.56	51255271424	6192999936	0.147	Northbrook	IL	United States	53000	The Allstate Corporation, together with its subsidiaries, provides property and casualty, and other insurance products in the United States and Canada. It operates in five segments: Allstate Protection; Protection Services; Allstate Health and Benefits; Run-off Property-Liability; and Corporate and Other segments. The Allstate Protection segment offers private passenger auto and homeowners insura…	0.0009221471425966602
NYQ	FICO	Fair Isaac Corporation	Fair Isaac Corporation	Technology	Software - Application	2090.98	50910969856	747456000	0.164	Bozeman	MT	United States	3586	Fair Isaac Corporation develops software with analytics and digital decisioning technologies that enable businesses to automate, enhance, and connect decisions in the Americas, Europe, the Middle East, Africa, and the Asia Pacific. The company operates in two segments, Scores and Software. The Scores segment provides business-to-business scoring solutions and services for consumers that give clie…	0.000915952722036552
NMS	MNST	Monster Beverage Corporation	Monster Beverage Corporation	Consumer Defensive	Beverages - Non-Alcoholic	51.72	50298736640	2105284992	0.013	Corona	CA	United States	5254	Monster Beverage Corporation, through its subsidiaries, engages in development, marketing, sale, and distribution of energy drink beverages and concentrates in the United States and internationally. The company operates through three segments: Monster Energy Drinks, Strategic Brands, Alcohol Brands, and Other. It offers carbonated non-carbonated energy drinks, ready-to-drink iced teas, lemonades,…	0.000904937872343008
NMS	PAYX	Paychex, Inc.	Paychex, Inc.	Technology	Software - Application	139.54	50243190784	2358799872	0.025	Rochester	NY	United States	16000	Paychex, Inc., together with its subsidiaries, provides integrated human capital management solutions (HCM) for payroll, benefits, human resources (HR), and insurance services for small to medium-sized businesses in the United States, Europe, and India. It offers payroll processing services; payroll tax administration services; employee payment services; and regulatory compliance services, such a…	0.0009039385321586636
NMS	CHTR	Charter Communications, Inc.	Charter Communications, Inc.	Communication Services	Telecom Services	351.5	49977675776	21500000256	0.016	Stamford	CT	United States	101100	Charter Communications, Inc. operates as a broadband connectivity and cable operator company serving residential and commercial customers in the United States. The company offers subscription-based internet, video, and mobile and voice services; a suite of broadband connectivity services, including fixed internet, WiFi, and mobile; Advanced WiFi services; Spectrum Security Shield; in-home WiFi, w…	0.0008991615814345458
NMS	AEP	American Electric Power Company	American Electric Power Company, Inc.	Utilities	Utilities - Regulated Electric	92.75	49395404800	7258299904	0.015	Columbus	OH	United States	17250	American Electric Power Company, Inc., an electric public utility holding company, engages in the generation, transmission, and distribution of electricity for sale to retail and wholesale customers in the United States. It operates through Vertically Integrated Utilities, Transmission and Distribution Utilities, AEP Transmission Holdco, and Generation & Marketing segments. The company generates …	0.0008886857903243274
NMS	ROST	Ross Stores, Inc.	Ross Stores, Inc.	Consumer Cyclical	Apparel Retail	149.15	49208905728	2983800064	0.071	Dublin	CA	United States	108000	Ross Stores, Inc., together with its subsidiaries, operates off-price retail apparel and home fashion stores under the Ross Dress for Less and dd's DISCOUNTS brand names in the United States. Its stores primarily offer apparel, accessories, footwear, and home fashions. The company's Ross Dress for Less stores sell its products at department and specialty stores to middle income households; and dd…	0.0008853304362004743
NYQ	PWR	Quanta Services, Inc.	Quanta Services, Inc.	Industrials	Engineering & Construction	328.41	48477257728	1868978048	0.155	Houston	TX	United States	52500	Quanta Services, Inc. provides infrastructure solutions for the electric and gas utility, renewable energy, communications, and pipeline and energy industries in the United States, Canada, Australia, and internationally. The company's Electric Power Infrastructure Solutions segment engages in the design, procurement, construction, upgrade, repair, and maintenance of electric power transmission an…	0.000872167163548861
NYQ	CMI	Cummins Inc.	Cummins Inc.	Industrials	Specialty Industrial Machinery	351.38	48203010048	4582000128	0.003	Columbus	IN	United States	75500	Cummins Inc. designs, manufactures, distributes, and services diesel and natural gas engines, electric and hybrid powertrains, and related components worldwide. It operates through five segments: Engine, Distribution, Components, Power Systems, and Accelera. The company offers diesel and natural gas-powered engines under the Cummins and other customer brands for the heavy and medium-duty truck, b…	0.0008672331010134444
NMS	AXON	Axon Enterprise, Inc.	Axon Enterprise, Inc.	Industrials	Aerospace & Defense	631.69	48169394176	183220000	0.317	Scottsdale	AZ	United States	3330	Axon Enterprise, Inc. develops, manufactures, and sells conducted energy devices (CEDs) under the TASER brand in the United States and internationally. It operates through two segments, Software and Sensors, and TASER. The company also offers hardware and cloud-based software solutions that enable law enforcement to capture, securely store, manage, share, and analyze video and other digital evide…	0.0008666283089706072
NYQ	VST	Vistra Corp.	Vistra Corp.	Utilities	Utilities - Independent Power Producers	139.95	47614623744	6019999744	0.539	Irving	TX	United States	4870	Vistra Corp., together with its subsidiaries, operates as an integrated retail electricity and power generation company. The company operates through six segments: Retail, Texas, East, West, Sunset, and Asset Closure. It retails electricity and natural gas to residential, commercial, and industrial customers across states in the United States and the District of Columbia. In addition, the company…	0.0008566472874199854
NYQ	URI	United Rentals, Inc.	United Rentals, Inc.	Industrials	Rental & Leasing Services	722.64	47421370368	4542000128	0.06	Stamford	CT	United States	26300	United Rentals, Inc., through its subsidiaries, operates as an equipment rental company. It operates in two segments, General Rentals and Specialty. The General Rentals segment rents general construction and industrial equipment includes backhoes, skid-steer loaders, forklifts, earthmoving equipment, and material handling equipment; aerial work platforms, such as boom and scissor lifts; and gener…	0.000853170414826699
NYQ	MSCI	MSCI Inc.	MSCI Inc.	Financial Services	Financial Data & Stock Exchanges	604.8	47398957056	1622592000	0.159	New York	NY	United States	6118	MSCI Inc., together with its subsidiaries, provides critical decision support tools and solutions for the investment community to manage investment processes worldwide. The Index segment provides indexes for use in various areas of the investment process, including indexed financial product, such as ETFs, mutual funds, annuities, futures, options, structured products, and over-the-counter derivat…	0.0008527671710033282
NMS	LULU	lululemon athletica inc.	Lululemon Athletica Inc.	Consumer Cyclical	Apparel Retail	379.42	46207287296	2699964928	0.073	Vancouver	BC	Canada	38000	Lululemon Athletica Inc., together with its subsidiaries, designs, distributes, and retails athletic apparel, footwear, and accessories under the lululemon brand for women and men. It offers pants, shorts, tops, and jackets for healthy lifestyle, such as yoga, running, training, and other activities. It also provides fitness-inspired accessories. The company sells its products through a chain of …	0.0008313275252152405
NYQ	O	Realty Income Corporation	Realty Income Corporation	Real Estate	REIT - Retail	52.79	46202388480	4485658112	0.286	San Diego	CA	United States	418	Realty Income (NYSE: O), an S&P 500 company, is real estate partner to the world's leading companies. Founded in 1969, we invest in diversified commercial real estate and have a portfolio of 15,450 properties in all 50 U.S. states, the U.K., and six other countries in Europe. We are known as "The Monthly Dividend Company" and have a mission to deliver stockholders dependable monthly dividends tha…	0.0008312393893210974
NYQ	PSX	Phillips 66	Phillips 66	Energy	Oil & Gas Refining & Marketing	110.37	45581594624	5571999744	-0.104	Houston	TX	United States	14000	Phillips 66 operates as an energy manufacturing and logistics company in the United States, the United Kingdom, Germany, and internationally. It operates through four segments: Midstream, Chemicals, Refining, and Marketing and Specialties (M&S). The Midstream segment transports crude oil and other feedstocks; delivers refined petroleum products to market; provides terminaling and storage services…	0.0008200705228894602
NYQ	AIG	American International Group, I	American International Group, Inc.	Financial Services	Insurance - Diversified	72.69	45341773824	8501000192	-0.086	New York	NY	United States	25000	American International Group, Inc. offers insurance products for commercial, institutional, and individual customers in North America and internationally. It operates through three segments: General Insurance, Life and Retirement, and Other Operations. The General Insurance segment provides commercial and industrial property insurance, including business interruption and package insurance that co…	0.0008157558434562791
NMS	FANG	Diamondback Energy, Inc.	Diamondback Energy, Inc.	Energy	Oil & Gas E&P	154.94	45240774656	6817999872	0.087	Midland	TX	United States	1023	Diamondback Energy, Inc., an independent oil and natural gas company, acquires, develops, explores, and exploits unconventional, onshore oil and natural gas reserves in the Permian Basin in West Texas. It focuses on the development of the Spraberry and Wolfcamp formations of the Midland basin; and the Wolfcamp and Bone Spring formations of the Delaware basin, which are part of the Permian Basin i…	0.0008139387407156578
NYQ	D	Dominion Energy, Inc.	Dominion Energy, Inc.	Utilities	Utilities - Regulated Electric	53.66	45074935808	7032000000	0.034	Richmond	VA	United States	17700	Dominion Energy, Inc. produces and distributes energy in the United States. It operates through three operating segments: Dominion Energy Virginia, Dominion Energy South Carolina, and Contracted Energy. The Dominion Energy Virginia segment generates, transmits, and distributes regulated electricity to approximately 2.8 million residential, commercial, industrial, and governmental customers in Vir…	0.0008109550901453653
NYQ	HWM	Howmet Aerospace Inc.	Howmet Aerospace Inc.	Industrials	Aerospace & Defense	110.83	45025906688	1772000000	0.107	Pittsburgh	PA	United States	23200	Howmet Aerospace Inc. provides advanced engineered solutions for the aerospace and transportation industries in the United States, Japan, France, Germany, the United Kingdom, Mexico, Italy, Canada, Poland, China, and internationally. It operates through four segments: Engine Products, Fastening Systems, Engineered Structures, and Forged Wheels. The Engine Products segment offers airfoils and seam…	0.0008100729942817414
NYQ	DHI	D.R. Horton, Inc.	D.R. Horton, Inc.	Consumer Cyclical	Residential Construction	139.61	44790935552	6202899968	-0.048	Arlington	TX	United States		D.R. Horton, Inc. operates as a homebuilding company in East, North, Southeast, South Central, Southwest, and Northwest regions in the United States. It engages in the acquisition and development of land; and construction and sale of residential homes in 125 markets across 36 states under the names of D.R. Horton. The company constructs and sells single-family detached homes; and attached homes, …	0.0008058455664360733
NYQ	KR	Kroger Company (The)	The Kroger Co.	Consumer Defensive	Grocery Stores	61.85	44755030016	8067999744	-0.006	Cincinnati	OH	United States	414000	The Kroger Co. operates as a food and drug retailer in the United States. The company operates combination food and drug stores, multi-department stores, marketplace stores, and price impact warehouses. Its combination food and drug stores offer natural food and organic sections, pharmacies, general merchandise, pet centers, fresh seafood, and organic produce; and multi-department stores provide …	0.0008051995804427127
NMS	NDAQ	Nasdaq, Inc.	Nasdaq, Inc.	Financial Services	Financial Data & Stock Exchanges	77.7	44658696192	2512000000	0.311	New York	NY	United States	9120	Nasdaq, Inc. operates as a technology company that serves capital markets and other industries worldwide. It operates in three segments: Capital Access Platforms, Financial Technology, and Market Services. The Capital Access Platforms segment sells and distributes historical and real-time market data; and develops and licenses Nasdaq-branded indices and financial products. This segment also offer…	0.0008034664131397411
NYQ	OXY	Occidental Petroleum Corporatio	Occidental Petroleum Corporation	Energy	Oil & Gas E&P	47.13	44224106496	12931000320	0.002	Houston	TX	United States	12570	Occidental Petroleum Corporation, together with its subsidiaries, engages in the acquisition, exploration, and development of oil and gas properties in the United States, the Middle East, and North Africa. It operates through three segments: Oil and Gas, Chemical, and Midstream and Marketing. The company's Oil and Gas segment explores for, develops, and produces oil and condensate, natural gas li…	0.0007956475949921759
NYQ	EW	Edwards Lifesciences Corporatio	Edwards Lifesciences Corporation	Healthcare	Medical Devices	74.81	44122935296	2052400000	0.089	Irvine	CA	United States	19800	Edwards Lifesciences Corporation provides products and technologies for structural heart disease and critical care monitoring in the United States, Europe, Japan, and internationally. It offers transcatheter heart valve replacement products for the minimally invasive replacement of aortic heart valves under the Edwards SAPIEN family of valves system; and transcatheter heart valve repair and repla…	0.0007938273971783489
NYQ	COR	Cencora, Inc.	Cencora, Inc.	Healthcare	Medical Distribution	227.69	44007923712	4303009792	0.147	Conshohocken	PA	United States	46000	Cencora, Inc. sources and distributes pharmaceutical products in the United States and internationally. The company's U.S. Healthcare Solutions segment distributes pharmaceuticals, over-the-counter healthcare products, home healthcare supplies and equipment, and related services to acute care hospitals and health systems, independent and chain retail pharmacies, mail order pharmacies, medical cli…	0.0007917581933559015
NMS	KDP	Keurig Dr Pepper Inc.	Keurig Dr Pepper Inc.	Consumer Defensive	Beverages - Non-Alcoholic	32.37	43908288512	4230000128	0.023	Burlington	MA	United States	28100	Keurig Dr Pepper Inc. owns, manufactures, and distributors beverages and single serve brewing systems in the United States and internationally. It operates through three segments: U.S. Refreshment Beverages, U.S. Coffee, and International. The U.S. Refreshment Beverages segment manufactures and distributes branded concentrates, syrup, and finished beverages. Its U.S. Coffee segment offers finishe…	0.0007899656301242683
NYQ	FIS	Fidelity National Information S	Fidelity National Information Services, Inc.	Technology	Information Technology Services	81.46	43854315520	3571000064	0.031	Jacksonville	FL	United States	60000	Fidelity National Information Services, Inc. engages in the provision of financial services technology solutions for financial institutions, businesses, and developers worldwide. It operates through Banking Solutions, Capital Market Solutions, and Corporate and Other segments. The company provides core processing and ancillary applications; mobile and online banking; fraud, risk management, and c…	0.0007889945877520902
NYQ	KMB	Kimberly-Clark Corporation	Kimberly-Clark Corporation	Consumer Defensive	Household & Personal Products	131.32	43793252352	3897999872	-0.035	Dallas	TX	United States	41000	Kimberly-Clark Corporation, together with its subsidiaries, manufactures and markets personal care and consumer tissue products in the United States. It operates through three segments: Personal Care, Consumer Tissue, and K-C Professional. The company's Personal Care segment offers disposable diapers, training and youth pants, swimpants, baby wipes, feminine and incontinence care products, reusab…	0.0007878959841485059
NYQ	NEM	Newmont Corporation	Newmont Corporation	Basic Materials	Gold	38.28	43579867136	6008999936	0.847	Denver	CO	United States	21700	Newmont Corporation engages in the production and exploration of gold. It also explores for copper, silver, zinc, and lead. The company has operations and/or assets in the United States, Canada, Mexico, Dominican Republic, Peru, Suriname, Argentina, Chile, Australia, Papua New Guinea, Ecuador, Fiji, and Ghana. The company was founded in 1916 and is headquartered in Denver, Colorado.	0.0007840569142979337
NYQ	DFS	Discover Financial Services	Discover Financial Services	Financial Services	Credit Services	173.16	43475628032		0.605	Riverwoods	IL	United States	21100	Discover Financial Services, through its subsidiaries, provides digital banking products and services, and payment services in the United States. It operates in two segments, Digital Banking and Payment Services. The Digital Banking segment offers Discover-branded credit cards to individuals; personal loans, home loans, and other consumer lending; and direct-to-consumer deposit products comprisin…	0.0007821815210119384
NYQ	PCG	Pacific Gas & Electric Co.	PG&E Corporation	Utilities	Utilities - Regulated Electric	19.82	43475365888	9317999616	0.009	Oakland	CA	United States	28010	PG&E Corporation, through its subsidiary, Pacific Gas and Electric Company, engages in the sale and delivery of electricity and natural gas to customers in northern and central California, the United States. It generates electricity using nuclear, hydroelectric, fossil fuel-fired, fuel cell, and photovoltaic sources. The company owns and operates interconnected transmission lines; electric transm…	0.0007821768047099107
NYQ	TEL	TE Connectivity plc	TE Connectivity plc	Technology	Electronic Components	143.67	42980601856	3761999872	0.008	Ballybrit		Ireland	87000	TE Connectivity plc, together with its subsidiaries, manufactures and sells connectivity and sensor solutions in Europe, the Middle East, Africa, the AsiaPacific, and the Americas. The company operates through three segments: Transportation Solutions, Industrial Solutions, and Communications Solutions. It provides antennas, application tooling, cable assemblies, connectors, electromagnetic compa…	0.0007732753741703239
NYQ	MPC	Marathon Petroleum Corporation	Marathon Petroleum Corporation	Energy	Oil & Gas Refining & Marketing	133.38	42866864128	10341000192	-0.148	Findlay	OH	United States	18200	Marathon Petroleum Corporation, together with its subsidiaries, operates as an integrated downstream energy company primarily in the United States. The company operates through Refining & Marketing, and Midstream segments. The Refining & Marketing segment refines crude oil and other feedstocks at its refineries in the Gulf Coast, Mid-Continent, and West Coast regions of the United States; and pur…	0.0007712290886280426
NMS	FAST	Fastenal Company	Fastenal Company	Industrials	Industrial Distribution	74.82	42863333376	1693200000	0.035	Winona	MN	United States	20894	Fastenal Company, together with its subsidiaries, engages in the wholesale distribution of industrial and construction supplies in the United States, Canada, Mexico, North America, and internationally. It offers fasteners, and related industrial and construction supplies under the Fastenal name. The company's fastener products include threaded fasteners, bolts, nuts, screws, studs, and related wa…	0.0007711655659351066
NYQ	AME	AMETEK, Inc.	AMETEK, Inc.	Industrials	Specialty Industrial Machinery	183.36	42412634112	2138388992	0.053	Berwyn	PA	United States	21500	AMETEK, Inc. manufactures and sells electronic instruments and electromechanical devices in the North America, Europe, Asia, and South America, and internationally. The company's EIG segment offers advanced instruments for the process, aerospace, power, and industrial markets; process and analytical instruments for the oil and gas, petrochemical, pharmaceutical, semiconductor, automation, and foo…	0.0007630569162894935
NYQ	PEG	Public Service Enterprise Group	Public Service Enterprise Group Incorporated	Utilities	Utilities - Regulated Electric	85.06	42379018240	4044999936	0.076	Newark	NJ	United States	12543	Public Service Enterprise Group Incorporated, through its subsidiaries, operates in electric and gas utility business in the United States. It operates through PSE&G and PSEG Power segments. The PSE&G segment transmits electricity; distributes electricity and natural gas to residential, commercial, and industrial customers; and appliance services and repairs to customers through its service terri…	0.0007624521242466564
NYQ	PRU	Prudential Financial, Inc.	Prudential Financial, Inc.	Financial Services	Insurance - Life	117.83	41939349504	5557333504	1.334	Newark	NJ	United States	40366	Prudential Financial, Inc., together with its subsidiaries, provides insurance, investment management, and other financial products and services in the United States and internationally. It operates through PGIM, Retirement Strategies, Group Insurance, Individual Life, and International Businesses segments. The PGIM segment offers investment management services and solutions related to public fix…	0.000754541927747304
NYQ	KVUE	Kenvue Inc.	Kenvue Inc.	Consumer Defensive	Household & Personal Products	21.77	41738752000	3454000128	-0.004	Skillman	NJ	United States	22000	Kenvue Inc. operates as a consumer health company worldwide. The company operates through three segments: Self Care, Skin Health and Beauty, and Essential Health. The Self Care segment offers cough, cold and allergy, pain care, digestive health, smoking cessation, eye care, and other products under the Tylenol, Motrin, Benadryl, Nicorette, Zarbee's, ORSLTM, Rhinocort, Calpol, and Zyrtec brands. T…	0.000750932925005022
NYQ	STZ	Constellation Brands, Inc.	Constellation Brands, Inc.	Consumer Defensive	Beverages - Brewers	227.63	41334652928	3887300096	0.029	Victor	NY	United States	10600	Constellation Brands, Inc., together with its subsidiaries, produces, imports, markets, and sells beer, wine, and spirits in the United States, Canada, Mexico, New Zealand, and Italy. The company provides beer primarily under the Corona Extra, Corona Familiar, Corona Hard Seltzer, Corona Light, Corona Non-Alcoholic, Corona Premier, Corona Refresca, Modelo Especial, Modelo Chelada, Modelo Negra, M…	0.0007436626717370571
NYQ	GLW	Corning Incorporated	Corning Incorporated	Technology	Electronic Components	47.31	40507248640	2607000064	0.069	Corning	NY	United States	49800	Corning Incorporated engages in the display technologies, optical communications, environmental technologies, specialty materials, and life sciences businesses in the United States and internationally. The company's Display Technologies segment offers glass substrates for flat panel displays, including liquid crystal displays and organic light-emitting diodes that are used in televisions, noteboo…	0.000728776622385377
NYQ	LHX	L3Harris Technologies, Inc.	L3Harris Technologies, Inc.	Industrials	Aerospace & Defense	213.55	40503603200	3705999872	0.077	Melbourne	FL	United States	50000	L3Harris Technologies, Inc. provides mission-critical solutions for government and commercial customers worldwide. The company's Integrated Mission Systems segment provides intelligence, surveillance, and reconnaissance (ISR) systems, passive sensing and targeting, electronic attack, autonomy, power and communications, and networks and sensors, as well as advanced combat systems for air, land, an…	0.0007287110363103039
NYQ	GRMN	Garmin Ltd.	Garmin Ltd.	Technology	Scientific & Technical Instruments	208.99	40131305472	1596897024	0.241	Schaffhausen		Switzerland	19900	Garmin Ltd. designs, develops, manufactures, markets, and distributes a range of wireless devices worldwide. Its Fitness segment offers running and multi-sport watches; cycling products; smartwatch devices; scales and monitors; and fitness accessories. This segment also provides Garmin Connect and Garmin Connect Mobile, which are web and mobile platforms where users can track and analyze their fi…	0.000722012929432078
NMS	BKR	Baker Hughes Company	Baker Hughes Company	Energy	Oil & Gas Equipment & Services	40.32	39897690112	4336999936	0.04	Houston	TX	United States	57000	Baker Hughes Company provides a portfolio of technologies and services to energy and industrial value chain worldwide. The company operates through Oilfield Services & Equipment (OFSE) and Industrial & Energy Technology (IET) segments. The OFSE segment designs and manufactures products and provides related services, including exploration, appraisal, development, production, rejuvenation, and deco…	0.0007178098937109595
NYQ	CBRE	CBRE Group Inc	CBRE Group, Inc.	Real Estate	Real Estate Services	129.16	39525285888	2213600000	0.148	Dallas	TX	United States	130000	CBRE Group, Inc. operates as a commercial real estate services and investment company in the United States, the United Kingdom, and internationally. The Advisory Services segment offers strategic advice and execution to owners, investors, and occupiers of real estate in connection with leasing of offices, and industrial and retail space; clients fully integrated property sales services under the …	0.000711109870835035
NYQ	CTVA	Corteva, Inc.	Corteva, Inc.	Basic Materials	Agricultural Inputs	57.48	39505600512	3014000128	-0.102	Indianapolis	IN	United States	22500	Corteva, Inc. operates in the agriculture business. It operates through two segments, Seed and Crop Protection. The Seed segment develops and supplies advanced germplasm and traits that produce optimum yield for farms. It offers trait technologies that enhance resistance to weather, disease, insects, and herbicides used to control weeds, as well as food and nutritional characteristics. This segme…	0.0007107557060296401
NYQ	HES	Hess Corporation	Hess Corporation	Energy	Oil & Gas E&P	128.19	39497650176	6984999936	0.133	New York	NY	United States	1756	Hess Corporation, an exploration and production company, explores, develops, produces, purchases, transports, and sells crude oil, natural gas liquids (NGLs), and natural gas. The company operates in two segments, Exploration and Production, and Midstream. It conducts production operations primarily in the United States, Guyana, the Malaysia/Thailand Joint Development Area, and Malaysia; and expl…	0.0007106126694322053
NYQ	CCI	Crown Castle Inc.	Crown Castle Inc.	Real Estate	REIT - Specialty	90.66	39400656896	3993999872	-0.009	Houston	TX	United States	4700	Crown Castle owns, operates and leases more than 40,000 cell towers and approximately 90,000 route miles of fiber supporting small cells and fiber solutions across every major U.S. market. This nationwide portfolio of communications infrastructure connects cities and communities to essential data, technology and wireless service - bringing information, ideas and innovations to the people and busi…	0.0007088676376819453
NYQ	DAL	Delta Air Lines, Inc.	Delta Air Lines, Inc.	Industrials	Airlines	60.93	39316971520	8415000064	0.012	Atlanta	GA	United States	100000	Delta Air Lines, Inc. provides scheduled air transportation for passengers and cargo in the United States and internationally. The company operates through two segments, Airline and Refinery. Its domestic network centered on core hubs in Atlanta, Minneapolis-St. Paul, Detroit, and Salt Lake City, as well as coastal hub positions in Boston, Los Angeles, New York-LaGuardia, New York-JFK, and Seattl…	0.0007073620319518116
NMS	CTSH	Cognizant Technology Solutions	Cognizant Technology Solutions Corporation	Technology	Information Technology Services	79.23	39284137984	3470000128	0.03	Teaneck	NJ	United States	340100	Cognizant Technology Solutions Corporation, a professional services company, provides consulting and technology, and outsourcing services in North America, Europe, and internationally. It operates through four segments: Financial Services, Health Sciences, Products and Resources, and Communications, Media and Technology. The company provides customer experience, robotic process automation, analyt…	0.0007067713151228385
NYQ	F	Ford Motor Company	Ford Motor Company	Consumer Cyclical	Auto Manufacturers	9.88	39265984512	9360000000	0.055	Dearborn	MI	United States	177000	Ford Motor Company develops, delivers, and services a range of Ford trucks, commercial cars and vans, sport utility vehicles, and Lincoln luxury vehicles worldwide. It operates through Ford Blue, Ford Model e, and Ford Pro; Ford Next; and Ford Credit segments. The company sells Ford and Lincoln vehicles, service parts, and accessories through distributors and dealers, as well as through dealershi…	0.0007064447112074182
NMS	VRSK	Verisk Analytics, Inc.	Verisk Analytics, Inc.	Industrials	Consulting Services	276.86	39095676928	1363000064	0.07	Jersey City	NJ	United States	7500	Verisk Analytics, Inc. provides data analytics and technology solutions to the insurance markets in the United States and internationally. It offers policy language, prospective loss costs, policy writing and rating rules, and various underwriting solutions for risk selection and segmentation, pricing, and workflow optimization; property- and auto- specific rating and underwriting information sol…	0.0007033806624259966
NMS	EA	Electronic Arts Inc.	Electronic Arts Inc.	Communication Services	Electronic Gaming & Multimedia	147.8	38763950080	1890000000	0.058	Redwood City	CA	United States	13700	Electronic Arts Inc. develops, markets, publishes, and delivers games, content, and services for game consoles, PCs, mobile phones, and tablets worldwide. It develops and publishes games and services across various genres, such as sports, racing, first-person shooter, action, role-playing, and simulation through owned and licensed brands, such as EA SPORTS FC, Battlefield, Apex Legends, The Sims,…	0.0006974124769787811
NMS	ODFL	Old Dominion Freight Line, Inc.	Old Dominion Freight Line, Inc.	Industrials	Trucking	181.37	38722129920	1971409024	-0.03	Thomasville	NC	United States	22686	Old Dominion Freight Line, Inc. operates as a less-than-truckload motor carrier in the United States and North America. The company offers regional, inter-regional, and national less-than-truckload services, as well as expedited transportation. It also provides various value-added services, including container drayage, truckload brokerage, and supply chain consulting. As of December 31, 2023, it …	0.0006966600794209198
NMS	XEL	Xcel Energy Inc.	Xcel Energy Inc.	Utilities	Utilities - Regulated Electric	67.4	38703910912	5510000128	-0.005	Minneapolis	MN	United States	11311	Xcel Energy Inc., through its subsidiaries, engages in the generation, purchasing, transmission, distribution, and sale of electricity. It operates through Regulated Electric Utility, Regulated Natural Gas Utility, and All Other segments. The company generates electricity through wind, nuclear, hydroelectric, biomass, and solar energy sources, as well as coal, natural gas, oil, wood, and refuse-d…	0.0006963322964299926
NYQ	TRGP	Targa Resources, Inc.	Targa Resources Corp.	Energy	Oil & Gas Midstream	176.79	38551359488	4021700096	-0.012	Houston	TX	United States	3182	Targa Resources Corp., together with its subsidiary, Targa Resources Partners LP, owns, operates, acquires, and develops a portfolio of complementary domestic midstream infrastructure assets in North America. It operates in two segments, Gathering and Processing, and Logistics and Transportation. The company is involved in gathering, compressing, treating, processing, transporting, and selling na…	0.0006935877034187306
NYQ	A	Agilent Technologies, Inc.	Agilent Technologies, Inc.	Healthcare	Diagnostics & Research	134.51	38415384576	1564000000	-0.056	Santa Clara	CA	United States	17400	Agilent Technologies, Inc. provides application focused solutions to the life sciences, diagnostics, and applied chemical markets worldwide. The company operates in three segments: Life Sciences and Applied Markets, Diagnostics and Genomics, and Agilent CrossLab. The Life Sciences and Applied Markets segment offers liquid chromatography systems and components; liquid chromatography mass spectrome…	0.0006911413428185032
NYQ	IT	Gartner, Inc.	Gartner, Inc.	Technology	Information Technology Services	491.25	37892227072	1298909952	0.054	Stamford	CT	United States	20990	Gartner, Inc. operates as a research and advisory company in the United States, Canada, Europe, the Middle East, Africa, and internationally. It operates through three segments: Research, Conferences, and Consulting. The Research segment delivers its research primarily through a subscription service that include on-demand access to published research content, data and benchmarks, and direct acces…	0.0006817290778155379
NYQ	LVS	Las Vegas Sands Corp.	Las Vegas Sands Corp.	Consumer Cyclical	Resorts & Casinos	52.25	37882609664	3863000064	-0.04	Las Vegas	NV	United States	38400	Las Vegas Sands Corp., together with its subsidiaries, develops, owns, and operates integrated resorts in Macao and Singapore. It owns and operates The Venetian Macao Resort Hotel, the Londoner Macao, The Parisian Macao, The Plaza Macao and Four Seasons Hotel Macao, Cotai Strip, and the Sands Macao in Macao, the People's Republic of China; and Marina Bay Sands in Singapore. The company's integrat…	0.0006815560484848956
NYQ	SYY	Sysco Corporation	Sysco Corporation	Consumer Defensive	Food Distribution	76.97	37809664000	4410999808	0.044	Houston	TX	United States	76000	Sysco Corporation, through its subsidiaries, engages in the marketing and distribution of various food and related products to the foodservice or food-away-from-home industry in the United States, Canada, the United Kingdom, France, and internationally. The company operates through U.S. Foodservice Operations, International Foodservice Operations, SYGMA, and Other segments. It distributes frozen …	0.0006802436637534606
NYQ	VLO	Valero Energy Corporation	Valero Energy Corporation	Energy	Oil & Gas Refining & Marketing	118.59	37543813120	7816000000	-0.152	San Antonio	TX	United States	9886	Valero Energy Corporation manufactures, markets, and sells petroleum-based and low-carbon liquid transportation fuels and petrochemical products in the United States, Canada, the United Kingdom, Ireland, Latin America, Mexico, Peru, and internationally. It operates through three segments: Refining, Renewable Diesel, and Ethanol. The company produces California Reformulated Gasoline Blendstock for…	0.0006754606702673697
NYQ	OTIS	Otis Worldwide Corporation	Otis Worldwide Corporation	Industrials	Specialty Industrial Machinery	93.56	37373571072	2507000064	0.007	Farmington	CT	United States	71000	Otis Worldwide Corporation engages in manufacturing, installation, and servicing of elevators and escalators in the United States, China, and internationally. The company operates in two segments, New Equipment and Service. The New Equipment segment designs, manufactures, sells, and installs a range of passenger and freight elevators, as well as escalators and moving walkways for residential and …	0.000672397800561455
NYQ	LEN	Lennar Corporation	Lennar Corporation	Consumer Cyclical	Residential Construction	138.08	37306593280	5534482944	0.079	Miami	FL	United States	12284	Lennar Corporation, together with its subsidiaries, operates as a homebuilder primarily under the Lennar brand in the United States. It operates through Homebuilding East, Homebuilding Central, Homebuilding Texas, Homebuilding West, Financial Services, Multifamily, and Lennar Other segments. The company's homebuilding operations include the construction and sale of single-family attached and deta…	0.0006711927853933701
NMS	EXC	Exelon Corporation	Exelon Corporation	Utilities	Utilities - Regulated Electric	37.02	37198807040	7148000256	0.029	Chicago	IL	United States	19962	Exelon Corporation, a utility services holding company, engages in the energy distribution and transmission businesses in the United States and Canada. The company is involved in the purchase and regulated retail sale of electricity and natural gas, transmission and distribution of electricity, and distribution of natural gas to retail customers. It also offers support services, including legal, …	0.000669253574645562
NYQ	IR	Ingersoll Rand Inc.	Ingersoll Rand Inc.	Industrials	Specialty Industrial Machinery	92.28	37189947392	1901100032	0.07	Davidson	NC	United States	18000	Ingersoll Rand Inc. provides various mission-critical air, gas, liquid, and solid flow creation technologies services and solutions worldwide. It operates through two segments, Industrial Technologies and Services, and Precision and Science Technologies. The Industrial Technologies and Services segment designs, manufactures, markets, and services air and gas compression, vacuum, and blower produc…	0.0006690941783754687
NYQ	YUM	Yum! Brands, Inc.	Yum! Brands, Inc.	Consumer Cyclical	Restaurants	132.36	36937969664	2608000000	0.069	Louisville	KY	United States	35000	Yum! Brands, Inc., together with its subsidiaries, develops, operates, and franchises quick service restaurants worldwide. The company operates through the KFC Division, the Taco Bell Division, the Pizza Hut Division, and the Habit Burger Grill Division segments. It also operates restaurants under the KFC, Pizza Hut, Taco Bell, and The Habit Burger Grill brands, which specialize in chicken, pizza…	0.0006645607804357516
NMS	KHC	The Kraft Heinz Company	The Kraft Heinz Company	Consumer Defensive	Packaged Foods	30.52	36903870464	6446000128	-0.028	Pittsburgh	PA	United States	36000	The Kraft Heinz Company, together with its subsidiaries, manufactures and markets food and beverage products in North America and internationally. Its products include condiments and sauces, cheese and dairy products, meals, meats, refreshment beverages, coffee, and other grocery products under the Kraft, Oscar Mayer, Heinz, Philadelphia, Lunchables, Velveeta, Ore-Ida, Maxwell House, Kool-Aid, Je…	0.0006639472927110508
NMS	GEHC	GE HealthCare Technologies Inc.	GE HealthCare Technologies Inc.	Healthcare	Health Information Services	78.91	36051849216	3571000064	0.009	Chicago	IL	United States	51000	GE HealthCare Technologies Inc. engages in the development, manufacture, and marketing of products, services, and complementary digital solutions used in the diagnosis, treatment, and monitoring of patients in the United States, Canada, and internationally. The company operates through four segments: Imaging, Ultrasound, Patient Care Solutions, and Pharmaceutical Diagnostics. The Imaging segment …	0.0006486183531220791
NYQ	IQV	IQVIA Holdings, Inc.	IQVIA Holdings Inc.	Healthcare	Diagnostics & Research	197.27	35804504064	2827000064	0.043	Durham	NC	United States	88000	IQVIA Holdings Inc. engages in the provision of advanced analytics, technology solutions, and clinical research services to the life sciences industry in the Americas, Europe, Africa, and the Asia-Pacific. It operates through three segments: Technology & Analytics Solutions, Research & Development Solutions, and Contract Sales & Medical Solutions. The Technology & Analytics Solutions segment offe…	0.0006441683010822584
NYQ	GIS	General Mills, Inc.	General Mills, Inc.	Consumer Defensive	Packaged Foods	63.61	35063803904	4214599936	-0.012	Minneapolis	MN	United States	34000	General Mills, Inc. manufactures and markets branded consumer foods worldwide. The company operates through four segments: North America Retail; International; Pet; and North America Foodservice. It offers grain, ready-to-eat cereals, refrigerated yogurt, soup, meal kits, refrigerated and frozen dough products, dessert and baking mixes, bakery flour, frozen pizza and pizza snacks, snack bars, fru…	0.00063084216862625
NYQ	CCL	Carnival Corporation	Carnival Corporation & plc	Consumer Cyclical	Travel Services	26.8	35054399488	5878000128	0.152	Miami	FL	United States	106000	Carnival Corporation & plc engages in the provision of leisure travel services in North America, Australia, Europe, Asia, and internationally. The company operates through four segments: NAA Cruise Operations, Europe Cruise Operations, Cruise Support, and Tour and Other. It operates port destinations, private islands, and a solar park, as well as owns and operates hotels, lodges, glass-domed rail…	0.0006306729712910052
NYQ	RMD	ResMed Inc.	ResMed Inc.	Healthcare	Medical Instruments & Supplies	237.27	34830286848	1632185984	0.111	San Diego	CA	United States		ResMed Inc. develops, manufactures, distributes, and markets medical devices and cloud-based software applications for the healthcare markets. The company operates in two segments, Sleep and Respiratory Care, and Software as a Service. It offers various products and solutions for a range of respiratory disorders, including ApneaLink Air, a portable diagnostic device that measures oximetry, respir…	0.000626640901518392
NYQ	VMC	Vulcan Materials Company (Holdi	Vulcan Materials Company	Basic Materials	Building Materials	263.13	34749210624	1985699968	-0.083	Birmingham	AL	United States	10961	Vulcan Materials Company, together with its subsidiaries, produces and supplies construction aggregates primarily in the United States. It operates through four segments: Aggregates, Asphalt, Concrete, and Calcium. The company provides crushed stones, sand and gravel, sand, and other aggregates; and related products and services that are applied in construction and maintenance of highways, street…	0.0006251822377318782
NYQ	HSY	The Hershey Company	The Hershey Company	Consumer Defensive	Confectioners	170.26	34452963328	2952748032	-0.014	Hershey	PA	United States	18650	The Hershey Company, together with its subsidiaries, engages in the manufacture and sale of confectionery products and pantry items in the United States and internationally. The company operates through three segments: North America Confectionery, North America Salty Snacks, and International. It offers chocolate and non-chocolate confectionery products; gum and mint refreshment products, includi…	0.0006198523742872282
NMS	ACGL	Arch Capital Group Ltd.	Arch Capital Group Ltd.	Financial Services	Insurance - Diversified	90.99	34234257408	5171999744	0.418	Pembroke		Bermuda	6400	Arch Capital Group Ltd., together with its subsidiaries, provides insurance, reinsurance, and mortgage insurance products worldwide. The company's Insurance segment offers primary and excess casualty coverages; loss sensitive primary casualty insurance programs; directors' and officers' liability, errors and omissions liability, employment practices and fiduciary liability, crime, professional in…	0.000615917578243937
NMS	IDXX	IDEXX Laboratories, Inc.	IDEXX Laboratories, Inc.	Healthcare	Diagnostics & Research	412.26	33757788160	1299420032	0.066	Westbrook	ME	United States	11000	IDEXX Laboratories, Inc. develops, manufactures, and distributes products primarily for the companion animal veterinary, livestock and poultry, dairy, and water testing markets in Africa, the Asia Pacific, Canada, Europe, Latin America, and internationally. The company operates through three segments: Companion Animal Group; Water Quality Products; and Livestock, Poultry and Dairy. It also provid…	0.0006073452940013323
NYQ	WAB	Westinghouse Air Brake Technolo	Westinghouse Air Brake Technologies Corporation	Industrials	Railroads	193.03	33179926528	2110000000	0.044	Pittsburgh	PA	United States	29000	Westinghouse Air Brake Technologies Corporation, together with its subsidiaries, provides technology-based locomotives, equipment, systems, and services for the freight rail and passenger transit industries worldwide. It offers diesel-electric, battery, and liquid natural gas-powered locomotives; engines, electric motors, and propulsion systems; and marine and mining products. The company also of…	0.0005969488325650648
NYQ	ROK	Rockwell Automation, Inc.	Rockwell Automation, Inc.	Industrials	Specialty Industrial Machinery	289.79	32755834880	1613699968	-0.206	Milwaukee	WI	United States	27000	Rockwell Automation, Inc. provides industrial automation and digital transformation solutions in North America, Europe, the Middle East, Africa, the Asia Pacific, and Latin America. The company operates through three segments, Intelligent Devices, Software & Control, and Lifecycle Services. Its solutions include hardware and software products and services. The Intelligent Devices segment offers d…	0.0005893188875752663
NYQ	MLM	Martin Marietta Materials, Inc.	Martin Marietta Materials, Inc.	Basic Materials	Building Materials	533.69	32618119168	1945500032	-0.053	Raleigh	NC	United States	9400	Martin Marietta Materials, Inc., a natural resource-based building materials company, supplies aggregates and heavy-side building materials to the construction industry in the United States and internationally. It offers crushed stone, sand, and gravel products; ready mixed concrete and asphalt; paving products and services; and Portland and specialty cement for use in the infrastructure projects…	0.000586841207781886
NYQ	EXR	Extra Space Storage Inc	Extra Space Storage Inc.	Real Estate	REIT - Industrial	147.0	32422465536	2260791040	0.12	Salt Lake City	UT	United States	7618	Extra Space Storage Inc., headquartered in Salt Lake City, Utah, is a self-administered and self-managed REIT and a member of the S&P 500. As of September 30, 2024, the Company owned and/or operated 3,862 self-storage stores in 42 states and Washington, D.C. The Company's stores comprise approximately 2.7 million units and approximately 296.7 million square feet of rentable space operating under …	0.0005833211515481584
NYQ	DD	DuPont de Nemours, Inc.	DuPont de Nemours, Inc.	Basic Materials	Specialty Chemicals	77.28	32299563008	2977999872	0.044	Wilmington	DE	United States	24000	DuPont de Nemours, Inc. provides technology-based materials and solutions in the United States, Canada, the Asia Pacific, Latin America, Europe, the Middle East, and Africa. It operates through Electronics & Industrial, Water & Protection, and Corporate & Other segments. The Electronics & Industrial segment supplies materials and solutions for the fabrication of semiconductors and integrated circ…	0.0005811099796654545
NYQ	ETR	Entergy Corporation	Entergy Corporation	Utilities	Utilities - Regulated Electric	75.13	32216944640	4596974080	-0.057	New Orleans	LA	United States	12000	Entergy Corporation, together with its subsidiaries, engages in the production and retail distribution of electricity in the United States. It generates, transmits, distributes, and sells electric power in portions of Arkansas, Louisiana, Mississippi, and Texas, including the City of New Orleans; and distributes natural gas. It also engages in the ownership of interests in non-nuclear power plant…	0.0005796235707584181
NYQ	DECK	Deckers Outdoor Corporation	Deckers Outdoor Corporation	Consumer Cyclical	Footwear & Accessories	210.97	32050984960	1145432064	0.201	Goleta	CA	United States	4800	Deckers Outdoor Corporation, together with its subsidiaries, designs, markets, and distributes footwear, apparel, and accessories for casual lifestyle use and high-performance activities in the United States and internationally. The company offers premium footwear, apparel, and accessories under the UGG brand name; footwear, apparel, and accessories for ultra-runners and athletes under the HOKA b…	0.0005766377462676595
NYQ	EFX	Equifax, Inc.	Equifax Inc.	Industrials	Consulting Services	258.43	32032915456	1697699968	0.093	Atlanta	GA	United States	15000	Equifax Inc. operates as a data, analytics, and technology company. The company operates through three segments: Workforce Solutions, U.S. Information Solutions (USIS), and International. The Workforce Solutions segment offers services that enables customers to verify income, employment, educational history, criminal justice data, healthcare professional licensure, and sanctions of people in the …	0.0005763126530427325
NMS	UAL	United Airlines Holdings, Inc.	United Airlines Holdings, Inc.	Industrials	Airlines	97.4	32032522240	7482999808	0.025	Chicago	IL	United States	106500	United Airlines Holdings, Inc., through its subsidiaries, provides air transportation services in North America, Asia, Europe, Africa, the Pacific, the Middle East, and Latin America. The company transports people and cargo through its mainline and regional fleets. It also offers catering, ground handling, flight academy, and maintenance services for third parties. The company was formerly known …	0.0005763055785896909
NMS	WTW	Willis Towers Watson Public Lim	Willis Towers Watson Public Limited Company	Financial Services	Insurance Brokers	317.57	31987238912	2580999936	0.057	London		United Kingdom	48000	Willis Towers Watson Public Limited Company operates as an advisory, broking, and solutions company worldwide. It operates through two segments: Health, Wealth & Career and Risk & Broking. The company offers strategy and design consulting, plan management service and support, broking and administration services for health, wellbeing, and other group benefit program, including medical, dental, dis…	0.0005754908742605101
NMS	TTWO	Take-Two Interactive Software,	Take-Two Interactive Software, Inc.	Communication Services	Electronic Gaming & Multimedia	181.97	31958847488	165600000	0.041	New York	NY	United States	12371	Take-Two Interactive Software, Inc. develops, publishes, and markets interactive entertainment solutions for consumers worldwide. It develops and publishes action/adventure products under the Grand Theft Auto, LA Noire, Max Payne, Midnight Club, and Red Dead Redemption names, as well as other franchises. The company also publishes various entertainment properties across various platforms and a ra…	0.0005749800766432412
NYQ	HIG	Hartford Financial Services Gro	The Hartford Financial Services Group, Inc.	Financial Services	Insurance - Property & Casualty	109.47	31734368256	4254000128	0.095	Hartford	CT	United States	18700	The Hartford Financial Services Group, Inc., together with its subsidiaries, provides insurance and financial services to individual and business customers in the United States, the United Kingdom, and internationally. Its Commercial Lines segment offers insurance coverages, including workers' compensation, property, automobile, general and professional liability, package business, umbrella, fide…	0.0005709414114170112
NYQ	RJF	Raymond James Financial, Inc.	Raymond James Financial, Inc.	Financial Services	Asset Management	155.05	31637176320		0.132	Saint Petersburg	FL	United States		Raymond James Financial, Inc., a diversified financial services company, provides private client group, capital markets, asset management, banking, and other services to individuals, corporations, and municipalities in the United States, Canada, and Europe. The Private Client Group segment offers investment services, portfolio management services, insurance and annuity products, and mutual funds;…	0.0005691928055941206
NYQ	AVB	AvalonBay Communities, Inc.	AvalonBay Communities, Inc.	Real Estate	REIT - Residential	222.17	31600791552	1808050944	0.094	Arlington	VA	United States	2978	AvalonBay Communities, Inc., a member of the S&P 500, is an equity REIT in the business of developing, redeveloping, acquiring and managing apartment communities in leading metropolitan areas in New England, the New York/New Jersey Metro area, the Mid-Atlantic, the Pacific Northwest, and Northern and Southern California, as well as in the Company's expansion regions of Raleigh-Durham and Charlott…	0.0005685381976111157
NYQ	MTB	M&T Bank Corporation	M&T Bank Corporation	Financial Services	Banks - Regional	189.48	31438708736		0.012	Buffalo	NY	United States	21986	M&T Bank Corporation operates as a bank holding company for Manufacturers and Traders Trust Company and Wilmington Trust, National Association that engages in the provision of retail and commercial banking products and services in the United States. The company operates through three segments: Commercial Bank, Retail Bank, and Institutional Services and Wealth Management. It offers a range of cre…	0.000565622122805814
NMS	DXCM	DexCom, Inc.	DexCom, Inc.	Healthcare	Medical Devices	80.04	31263223808	840400000	0.02	San Diego	CA	United States	9500	DexCom, Inc., a medical device company, focuses on the design, development, and commercialization of continuous glucose monitoring (CGM) systems in the United States and internationally. The company provides its systems for use by people with diabetes, as well as for use by healthcare providers. Its products include Dexcom G6 and Dexcom G7, integrated CGM systems for diabetes management; Dexcom S…	0.0005624649270593448
NYQ	ED	Consolidated Edison, Inc.	Consolidated Edison, Inc.	Utilities	Utilities - Regulated Electric	90.03	31191611392	5555999744	0.057	New York	NY	United States	14592	Consolidated Edison, Inc., through its subsidiaries, engages in the regulated electric, gas, and steam delivery businesses in the United States. It offers electric services to approximately 3.7 million customers in New York City and Westchester County; gas to approximately 1.1 million customers in Manhattan, the Bronx, parts of Queens, and Westchester County; and steam to approximately 1,530 cust…	0.0005611765291452539
NMS	EBAY	eBay Inc.	eBay Inc.	Consumer Cyclical	Internet Retail	65.01	31139790848	2619000064	0.03	San Jose	CA	United States	12300	eBay Inc., together with its subsidiaries, operates marketplace platforms that connect buyers and sellers in the United States, the United Kingdom, China, Germany, and internationally. The company's marketplace platform includes its online marketplace at ebay.com, off-platform businesses, and the eBay suite of mobile apps. Its platforms enable users to list, sell, and buy various products. The co…	0.0005602442120342566
NYQ	HPQ	HP Inc.	HP Inc.	Technology	Computer Hardware	32.94	30891065344	5045000192	0.024	Palo Alto	CA	United States	58000	HP Inc. provides personal computing and other digital access devices, imaging and printing products, and related technologies, solutions, and services worldwide. The company operates through three segments: Personal Systems, Printing, and Corporate Investments. The Personal Systems segment offers commercial and consumer desktops and notebooks, workstations, commercial mobility devices, thin clien…	0.0005557693257165711
NYQ	IRM	Iron Mountain Incorporated (Del	Iron Mountain Incorporated	Real Estate	REIT - Specialty	105.1	30842646528	2001980032	0.122	Portsmouth	NH	United States	27000	Iron Mountain Incorporated (NYSE: IRM) is a global leader in information management services. Founded in 1951 and trusted by more than 240,000 customers worldwide, Iron Mountain serves to protect and elevate the power of our customers' work. Through a range of offerings including digital transformation, data centers, secure records storage, information management, asset lifecycle management, secu…	0.0005548982099936056
NYQ	EIX	Edison International	Edison International	Utilities	Utilities - Regulated Electric	79.52	30786168832	6444000256	0.106	Rosemead	CA	United States	14375	Edison International, through its subsidiaries, engages in the generation and distribution of electric power. The company supplies and delivers electricity to approximately 50,000 square mile area of southern California to residential, commercial, industrial, public authorities, agricultural, and other sectors. Its transmission facilities consist of lines ranging from 55 kV to 500 kV and approxim…	0.0005538821048293969
NYQ	LYV	Live Nation Entertainment, Inc.	Live Nation Entertainment, Inc.	Communication Services	Entertainment	133.28	30734235648	1534734976	-0.062	Beverly Hills	CA	United States	14700	Live Nation Entertainment, Inc. operates as a live entertainment company worldwide. It operates through Concerts, Ticketing, and Sponsorship & Advertising segments. The Concerts segment promotes live music events in its owned or operated venues, and in rented third-party venues. This segment operates and manages music venues; produces music festivals; creates and streams associated content; and o…	0.0005529477611823722
NYQ	VICI	VICI Properties Inc.	VICI Properties Inc.	Real Estate	REIT - Diversified	28.79	30349555712	3661391104	0.067	New York	NY	United States	28	VICI Properties Inc. is an S&P 500 experiential real estate investment trust that owns one of the largest portfolios of market-leading gaming, hospitality and entertainment destinations, including Caesars Palace Las Vegas, MGM Grand and the Venetian Resort Las Vegas, three of the most iconic entertainment facilities on the Las Vegas Strip. VICI Properties owns 93 experiential assets across a geog…	0.0005460268827255552
NYQ	CNC	Centene Corporation	Centene Corporation	Healthcare	Healthcare Plans	59.58	30079856640	5919000064	0.061	Saint Louis	MO	United States	67700	Centene Corporation operates as a healthcare enterprise that provides programs and services to under-insured and uninsured families, commercial organizations, and military families in the United States. The company operates through Medicaid, Medicare, Commercial, and Other segments. The Medicaid segment offers health plan coverage, including medicaid expansion, aged, blind, disabled, children's h…	0.0005411746553995417
NYQ	WEC	WEC Energy Group, Inc.	WEC Energy Group, Inc.	Utilities	Utilities - Regulated Electric	94.5	29895450624	3489200128	-0.048	Milwaukee	WI	United States	7000	WEC Energy Group, Inc., through its subsidiaries, provides regulated natural gas and electricity, and renewable and nonregulated renewable energy services in the United States. It operates through Wisconsin, Illinois, Other States, Electric Transmission, and Non-Utility Energy Infrastructure segments. The company generates and distributes electricity from coal, natural gas, oil, and nuclear, as w…	0.0005378569579996913
NMS	MCHP	Microchip Technology Incorporat	Microchip Technology Incorporated	Technology	Semiconductors	55.51	29809422336	1950800000	-0.484	Chandler	AZ	United States	22300	Microchip Technology Incorporated engages in the development, manufacture, and sale of smart, connected, and secure embedded control solutions in the Americas, Europe, and Asia. The company offers general purpose 8-bit, 16-bit, and 32-bit mixed-signal microcontrollers; 32-bit embedded mixed-signal microprocessors; and specialized microcontrollers for automotive, industrial, computing, communicati…	0.0005363092003201848
NYQ	HUM	Humana Inc.	Humana Inc.	Healthcare	Healthcare Plans	247.1	29753559040	3779000064	0.113	Louisville	KY	United States	67600	Humana Inc., together with its subsidiaries, provides medical and specialty insurance products in the United States. It operates through two segments, Insurance and CenterWell. The company offers medical and supplemental benefit plans to individuals. It has a contract with Centers for Medicare and Medicaid Services to administer the Limited Income Newly Eligible Transition prescription drug plan …	0.0005353041489888536
NMS	ANSS	ANSYS, Inc.	ANSYS, Inc.	Technology	Software - Application	338.38	29591330816	836108992	0.312	Canonsburg	PA	United States	6400	ANSYS, Inc. develops and markets engineering simulation software and services for engineers, designers, researchers, and students in the United States, Japan, Germany, China, Hong Kong, South Korea, rest of Europe, the Middle East, Africa, and internationally. It offers structural analysis product suite that provides simulation tools for product design and optimization; the Ansys Mechanical produ…	0.0005323854581097711
NYQ	BRO	Brown & Brown, Inc.	Brown & Brown, Inc.	Financial Services	Insurance Brokers	102.93	29433659392	1528300032	0.099	Daytona Beach	FL	United States	16152	Brown & Brown, Inc. markets and sells insurance products and services in the United States, Canada, Ireland, the United Kingdom, and internationally. It operates through four segments: Retail, National Programs, Wholesale Brokerage, and Services. The Retail segment provides property and casualty, employee benefits insurance products, personal insurance products, specialties insurance products, ri…	0.0005295487498245299
NMS	CSGP	CoStar Group, Inc.	CoStar Group, Inc.	Real Estate	Real Estate Services	71.44	29287542784	170300000	0.109	Washington	DC	United States	6450	CoStar Group, Inc. provides information, analytics, and online marketplace services to the commercial real estate, hospitality, residential, and related professionals industries in the United States, Canada, Europe, the Asia Pacific, and Latin America. The company offers CoStar Property that provides inventory of office, industrial, retail, multifamily, hospitality, and student housing properties…	0.0005269199272896047
NMS	MPWR	Monolithic Power Systems, Inc.	Monolithic Power Systems, Inc.	Technology	Semiconductors	593.22	28937269248	522235008	0.306	Kirkland	WA	United States	3564	Monolithic Power Systems, Inc. engages in the design, development, marketing, and sale of semiconductor-based power electronics solutions for the storage and computing, automotive, enterprise data, consumer, communications, and industrial markets. The company provides direct current (DC) to DC integrated circuits (ICs) that are used to convert and control voltages of various electronic systems, s…	0.0005206180634739273
NYQ	GDDY	GoDaddy Inc.	GoDaddy Inc.	Technology	Software - Infrastructure	205.41	28837718016	1015600000	0.073	Tempe	AZ	United States	6159	GoDaddy Inc. engages in the design and development of cloud-based products in the United States and internationally. It operates through two segments: Applications and Commerce, and Core Platform. The Applications and Commerce segment provides applications products, including Websites + Marketing, a mobile-optimized online tool that enables customers to build websites and e-commerce enabled onlin…	0.0005188270109327874
NMS	TSCO	Tractor Supply Company	Tractor Supply Company	Consumer Cyclical	Specialty Retail	53.92	28803792896	1913799040	0.016	Brentwood	TN	United States	50000	Tractor Supply Company operates as a rural lifestyle retailer in the United States. The company offers various merchandise, including livestock and equine feed and equipment, poultry, fencing, and sprayers and chemicals; food, treats, and equipment for dogs, cats, and other small animals, as well as dog wellness products; seasonal and recreation products comprising tractors and riders, lawn and g…	0.0005182166551274018
NYQ	STT	State Street Corporation	State Street Corporation	Financial Services	Asset Management	98.2	28787427328		0.201	Boston	MA	United States	53000	State Street Corporation, through its subsidiaries, provides a range of financial products and services to institutional investors worldwide. The company offers investment servicing products and services, including custody, accounting, regulatory reporting, investor, and performance and analytics; middle office products, such as IBOR, transaction management, loans, cash, derivatives and collatera…	0.000517922217865655
NYQ	CAH	Cardinal Health, Inc.	Cardinal Health, Inc.	Healthcare	Medical Distribution	118.28	28624943104	2924000000	-0.043	Dublin	OH	United States	47922	Cardinal Health, Inc. operates as a healthcare services and products company in the United States, Canada, Europe, Asia, and internationally. It provides customized solutions for hospitals, healthcare systems, pharmacies, ambulatory surgery centers, clinical laboratories, physician offices, and patients in the home. The company operates in two segments: Pharmaceutical and Specialty Solutions, and…	0.0005149989212228735
NYQ	GPN	Global Payments Inc.	Global Payments Inc.	Industrials	Specialty Business Services	112.03	28511076352	4356144128	0.051	Atlanta	GA	United States	27000	Global Payments Inc. provides payment technology and software solutions for card, check, and digital-based payments in the Americas, Europe, and the Asia-Pacific. It operates through two segments, Merchant Solutions and Issuer Solutions. The Merchant Solutions segment offers authorization, settlement and funding, customer support, chargeback resolution, terminal rental, sales and deployment, paym…	0.0005129503143756879
NMS	FITB	Fifth Third Bancorp	Fifth Third Bancorp	Financial Services	Banks - Regional	42.93	28500453376		-0.03	Cincinnati	OH	United States	18579	Fifth Third Bancorp operates as the bank holding company for Fifth Third Bank, National Association that engages in the provision of a range of financial products and services in the United States. It operates through three segments: Commercial Banking, Consumer and Small Business Banking, and Wealth and Asset Management. The Commercial Banking segment offers credit intermediation, cash managemen…	0.000512759193605236
NYQ	XYL	Xylem Inc.	Xylem Inc.	Industrials	Specialty Industrial Machinery	117.14	28458575872	1688999936	0.013	Washington	DC	United States	23000	Xylem Inc., together with its subsidiaries, engages in the design, manufacture, and servicing of engineered products and solutions worldwide. It operates through four segments: Water Infrastructure, Applied Water, Measurement & Control Solutions, and Integrated Solutions and Services. The Water Infrastructure segment offers products, including water, storm water, and wastewater pumps; controls an…	0.0005120057643563062
NYQ	HPE	Hewlett Packard Enterprise Comp	Hewlett Packard Enterprise Company	Technology	Communication Equipment	21.61	28424284160	4909000192	0.101	Spring	TX	United States	62000	Hewlett Packard Enterprise Company provides solutions that allow customers to capture, analyze, and act upon data seamlessly in the Americas, Europe, the Middle East, Africa, the Asia Pacific, and Japan. It operates in six segments: Compute, HPC & AI, Storage, Intelligent Edge, Financial Services, and Corporate Investments and Other. The company offers general purpose servers for multi-workload c…	0.0005113888130973038
NYQ	KEYS	Keysight Technologies Inc.	Keysight Technologies, Inc.	Technology	Scientific & Technical Instruments	163.22	28265295872	1187000064	-0.119	Santa Rosa	CA	United States	15400	Keysight Technologies, Inc. provides electronic design and test solutions to commercial communications, networking, aerospace, defense and government, automotive, energy, semiconductor, electronic, and education industries in the Americas, Europe, and the Asia Pacific. The company operates in two segments, Communications Solutions Group and Electronic Industrial Solutions Group. It offers electro…	0.0005085284127635952
NYQ	DOW	Dow Inc.	Dow Inc.	Basic Materials	Chemicals	39.94	27961675776	4851999744	0.014	Midland	MI	United States	35900	Dow Inc., through its subsidiaries, engages in the provision of various materials science solutions for packaging, infrastructure, mobility, and consumer applications in the United States, Canada, Europe, the Middle East, Africa, India, the Asia Pacific, and Latin America. The company operates through Packaging & Specialty Plastics, Industrial Intermediates & Infrastructure, and Performance Mater…	0.0005030659033244153
NYQ	EQR	Equity Residential	Equity Residential	Real Estate	REIT - Residential	71.35	27904485376	1796182016	0.034	Chicago	IL	United States	2400	Equity Residential is committed to creating communities where people thrive. The Company, a member of the S&P 500, is focused on the acquisition, development and management of residential properties located in and around dynamic cities that attract affluent long-term renters. Equity Residential owns or has investments in 312 properties consisting of 84,018 apartment units, with an established pre…	0.0005020369757140688
NMS	ON	ON Semiconductor Corporation	ON Semiconductor Corporation	Technology	Semiconductors	65.5	27889702912	2716600064	-0.192	Scottsdale	AZ	United States	30000	ON Semiconductor Corporation provides intelligent sensing and power solutions in the United States and internationally. The company operates through Power Solutions Group, Advanced Solutions Group, and Intelligent Sensing Group. Its intelligent power technologies enable the electrification of the automotive industry that allows for lighter and longer-range electric vehicles, empowers fast-chargin…	0.0005017710204950364
NYQ	PPG	PPG Industries, Inc.	PPG Industries, Inc.	Basic Materials	Specialty Chemicals	120.21	27888719872	2870000128	-0.015	Pittsburgh	PA	United States	53000	PPG Industries, Inc. manufactures and distributes paints, coatings, and specialty materials in the United States, Canada, the Asia Pacific, Latin America, Europe, the Middle East, and Africa. It operates through two segments, Performance Coatings and Industrial Coatings. The Performance Coatings segment offers coatings, solvents, adhesives, sealants, sundries, and software for automotive and comm…	0.0005017533343624323
NYQ	K	Kellanova	Kellanova	Consumer Defensive	Packaged Foods	80.5	27748188160	2032000000	-0.007	Chicago	IL	United States	23000	Kellanova, together with its subsidiaries, manufactures and markets snacks and convenience foods in North America, Europe, Latin America, the Asia Pacific, the Middle East, Australia, and Africa. Its principal products include crackers, crisps, savory snacks, toaster pastries, cereal bars, granola bars and bites, ready-to-eat cereals, frozen waffles, veggie foods, and noodles. The company offers …	0.0004992249911683636
NYQ	SW	Smurfit WestRock plc	Smurfit Westrock Plc	Consumer Cyclical	Packaging & Containers	53.28	27713910784	2172999936	1.632	Dublin		Ireland	100000	Smurfit Westrock Plc, together with its subsidiaries, manufactures, distributes, and sells containerboard, corrugated containers, and other paper-based packaging products in Ireland and internationally. The company produces containerboard that it converts into corrugated containers or sells to third parties, as well as produces other types of paper, such as consumer packaging board, sack paper, g…	0.0004986082978321283
NYQ	NUE	Nucor Corporation	Nucor Corporation	Basic Materials	Steel	116.58	27374499840	4940151808	-0.152	Charlotte	NC	United States	32000	Nucor Corporation engages in manufacture and sale of steel and steel products. It operates in three segments: steel mills, steel products, and raw materials. The Steel Mills segment produces hot-rolled, cold-rolled, and galvanized sheet steel products; plate steel products; wide-flange beams, beam blanks, and H-piling and sheet piling structural steel products; bar steel products, such as blooms,…	0.000492501865781725
NYQ	EL	Estee Lauder Companies, Inc. (T	The Estée Lauder Companies Inc.	Consumer Defensive	Household & Personal Products	74.36	26693603328	2438000128	-0.045	New York	NY	United States	44020	The Estée Lauder Companies Inc. manufactures, markets, and sells skin care, makeup, fragrance, and hair care products worldwide. It offers skin care products, including moisturizers, serums, cleansers, toners, body care, exfoliators, acne care and oil correctors, facial masks, and sun care products; and makeup products, such as lipsticks, lip glosses, mascaras, foundations, eyeshadows, and powder…	0.000480251676571902
NYQ	BR	Broadridge Financial Solutions,	Broadridge Financial Solutions, Inc.	Technology	Information Technology Services	226.01	26418081792	1545799936	-0.006	Lake Success	NY	United States	14000	Broadridge Financial Solutions, Inc. provides investor communications and technology-driven solutions for the financial services industry. The company's Investor Communication Solutions segment handles the proxy materials distribution and voting processes for bank, broker-dealer, corporate issuer, and fund clients, as well as distributes regulatory reports, prospectuses, class action, and corpora…	0.0004752946957563195
NMS	WBD	Warner Bros. Discovery, Inc. -	Warner Bros. Discovery, Inc.	Communication Services	Entertainment	10.69	26224386048	7144999936	-0.036	New York	NY	United States	35300	Warner Bros. Discovery, Inc. operates as a media and entertainment company worldwide. It operates through three segments: Studios, Network, and DTC. The Studios segment produces and releases feature films for initial exhibition in theaters; produces and licenses television programs to its networks and third parties and direct-to-consumer services; distributes films and television programs to vari…	0.00047180986440336134
NYQ	TPL	Texas Pacific Land Corporation	Texas Pacific Land Corporation	Energy	Oil & Gas E&P	1133.12	26033317888	548542016	0.099	Dallas	TX	United States	100	Texas Pacific Land Corporation engages in the land and resource management, and water services and operations businesses. The company owns a 1/128th nonparticipating perpetual oil and gas royalty interest (NPRI) under approximately 85,000 acres of land; a 1/16th NPRI under approximately 371,000 acres of land; and approximately 4,000 additional net royalty acres, total of approximately 195,000 NRA…	0.00046837230660900933
NYQ	CHD	Church & Dwight Company, Inc.	Church & Dwight Co., Inc.	Consumer Defensive	Household & Personal Products	106.1	25994287104	1330099968	0.038	Ewing	NJ	United States	5550	Church & Dwight Co., Inc. develops, manufactures, and markets household, personal care, and specialty products. It operates in three segments: Consumer Domestic, Consumer International, and Specialty Products Division. The company offers cat litters, carpet deodorizers, laundry detergents, and baking soda, as well as other baking soda based products under the ARM & HAMMER brand; condoms, lubrican…	0.0004676700934524118
NYQ	MTD	Mettler-Toledo International, I	Mettler-Toledo International Inc.	Healthcare	Diagnostics & Research	1230.74	25971937280	1142445056	0.013	Columbus	OH	United States	16000	Mettler-Toledo International Inc. manufactures and supplies precision instruments and services in the Americas, Europe, Asia, and internationally. It operates through five segments: U.S. Operations, Swiss Operations, Western European Operations, Chinese Operations, and Other. The company's laboratory instruments include laboratory balances, liquid pipetting solutions, automated laboratory reactor…	0.00046726799185843826
NYQ	DOV	Dover Corporation	Dover Corporation	Industrials	Specialty Industrial Machinery	189.27	25966329856	1765938048	0.013	Downers Grove	IL	United States	25000	Dover Corporation provides equipment and components, consumable supplies, aftermarket parts, software and digital solutions, and support services worldwide. The company's Engineered Products segment provides various equipment, component, software, solution, and services that are used in vehicle aftermarket, waste handling, industrial automation, aerospace and defense, industrial winch and hoist, …	0.00046716710721037637
NYQ	TYL	Tyler Technologies, Inc.	Tyler Technologies, Inc.	Technology	Software - Application	605.42	25911128064	368943008	0.098	Plano	TX	United States	7386	Tyler Technologies, Inc. provides integrated information management solutions and services for the public sector. It operates in two segments, Enterprise Software and Platform Technologies. The company offers platform and transformative technology solutions, including cybersecurity for government agencies; data and insights solutions; digital solutions that helps workers and policymakers to share…	0.0004661739571724433
NYQ	FTV	Fortive Corporation	Fortive Corporation	Technology	Scientific & Technical Instruments	74.45	25830350848	1698499968	0.027	Everett	WA	United States	18000	Fortive Corporation designs, develops, manufactures, and services professional and engineered products, software, and services in the United States, China, and internationally. It operates in three segments: Intelligent Operating Solutions, Precision Technologies, and Advanced Healthcare Solutions. The Intelligent Operating Solutions segment provides advanced instrumentation, software, and servic…	0.00046472067291792983
NMS	TROW	T. Rowe Price Group, Inc.	T. Rowe Price Group, Inc.	Financial Services	Asset Management	116.12	25797103616	2648399872	0.069	Baltimore	MD	United States	8104	T. Rowe Price Group, Inc. is a publicly owned investment manager. The firm provides its services to individuals, institutional investors, retirement plans, financial intermediaries, and institutions. It launches and manages equity and fixed income mutual funds. The firm invests in the public equity and fixed income markets across the globe. It employs fundamental and quantitative analysis with a …	0.0004641225131748191
NYQ	VLTO	Veralto Corp	Veralto Corporation	Industrials	Pollution & Treatment Controls	104.25	25781858304	1264999936	0.047	Waltham	MA	United States	16000	Veralto Corporation provides water analytics, water treatment, marking and coding, and packaging and color services worldwide. It operates through two segments, Water Quality (WQ) and Product Quality & Innovation (PQI). The WQ segment offers precision instrumentation and water treatment technologies to measure, analyze, and treat water in residential, commercial, municipal, industrial, research, …	0.000463848230735019
NYQ	EQT	EQT Corporation	EQT Corporation	Energy	Oil & Gas E&P	42.99	25651447808	2601137920	0.195	Pittsburgh	PA	United States	881	EQT Corporation operates as a natural gas production company in the United States. The company sells natural gas and natural gas liquids to marketers, utilities, and industrial customers through pipelines located in the Appalachian Basin. It also offers marketing services and contractual pipeline capacity management services. The company was formerly known as Equitable Resources Inc. and changed …	0.0004615019810145521
NYQ	SYF	Synchrony Financial	Synchrony Financial	Financial Services	Credit Services	65.45	25482563584		0.116	Stamford	CT	United States	20000	Synchrony Financial, together with its subsidiaries, operates as a consumer financial services company in the United States. It provides credit products, such as credit cards, commercial credit products, and consumer installment loans. The company also offers private label credit cards, dual co-brand and general purpose credit cards, short- and long-term installment loans, and consumer banking pr…	0.0004584635402792967
NYQ	NVR	NVR, Inc.	NVR, Inc.	Consumer Cyclical	Residential Construction	8276.78	25359060992	2071504000	0.06	Reston	VA	United States	6300	NVR, Inc. operates as a homebuilder in the United States. The company operates through, Homebuilding and Mortgage Banking segments. It engages in the construction and sale of single-family detached homes, townhomes, and condominium buildings under the Ryan Homes, NVHomes, and Heartland Homes names. The company markets its Ryan Homes products to first-time and first-time move-up buyers; and NVHome…	0.00045624157248648245
NYQ	DTE	DTE Energy Company	DTE Energy Company	Utilities	Utilities - Regulated Electric	120.18	24889397248	3448000000	0.006	Detroit	MI	United States	9412	DTE Energy Company engages in the utility operations. The company's Electric segment generates, purchases, distributes, and sells electricity to various residential, commercial, and industrial customers in southeastern Michigan. It generates electricity through coal-fired plants, hydroelectric pumped storage, and nuclear plants, as well as wind and solar assets. This segment owns and operates dis…	0.0004477917278660508
NYQ	VTR	Ventas, Inc.	Ventas, Inc.	Real Estate	REIT - Healthcare Facilities	58.76	24650465280	1857009024	0.08	Chicago	IL	United States	486	Ventas, Inc. (NYSE: VTR) is a leading S&P 500 real estate investment trust enabling exceptional environments that benefit a large and growing aging population. With approximately 1,350 properties in North America and the United Kingdom, Ventas occupies an essential role in the longevity economy. The Company's growth is fueled by its over 800 senior housing communities, which provide valuable serv…	0.00044349303964443253
NYQ	AWK	American Water Works Company, I	American Water Works Company, Inc.	Utilities	Utilities - Regulated Water	125.92	24541052928	2408000000	0.134	Camden	NJ	United States	6500	American Water Works Company, Inc., through its subsidiaries, provides water and wastewater services in the United States. It offers water and wastewater services to approximately 1,700 communities in 14 states serving approximately 3.5 million active customers. The company serves residential customers; commercial customers, including food and beverage providers, commercial property developers an…	0.00044152457308560875
NYQ	ADM	Archer-Daniels-Midland Company	Archer-Daniels-Midland Company	Consumer Defensive	Farm Products	50.49	24161183744	3988000000	-0.117	Chicago	IL	United States	40213	Archer-Daniels-Midland Company engages in the procurement, transportation, storage, processing, and merchandising of agricultural commodities, ingredients, flavors, and solutions in the United States, Switzerland, the Cayman Islands, Brazil, Mexico, Canada, the United Kingdom, and internationally. It operates in three segments: Ag Services and Oilseeds, Carbohydrate Solutions, and Nutrition. The …	0.00043469024614022257
NMS	NTAP	NetApp, Inc.	NetApp, Inc.	Technology	Computer Hardware	118.45	24081594368	1582000000	0.076	San Jose	CA	United States	11800	NetApp, Inc. provides a range of enterprise software, systems, and services that customers use to transform their data infrastructures in the United States, Canada, Latin America, Europe, the Middle East, Africa, and the Asia Pacific. It operates in two segments, Hybrid Cloud and Public Could. The company offers data management software, such as NetApp ONTAP, NetApp Snapshot, NetApp SnapCenter Ba…	0.0004332583326292723
NYQ	WST	West Pharmaceutical Services, I	West Pharmaceutical Services, Inc.	Healthcare	Medical Instruments & Supplies	331.4	24000782336	744700032	-0.001	Exton	PA	United States	10600	West Pharmaceutical Services, Inc. designs, manufactures, and sells containment and delivery systems for injectable drugs and healthcare products in the Americas, Europe, the Middle East, Africa, and the Asia Pacific. It operates in two segments, Proprietary Products and Contract-Manufactured Products. The Proprietary Products segment offers stoppers and seals for injectable packaging systems; sy…	0.0004318044219908957
NYQ	CPAY	Corpay, Inc.	Corpay, Inc.	Technology	Software - Infrastructure	343.83	23968733184	2066438016	0.06	Atlanta	GA	United States	10500	Corpay, Inc. operates as a payments company that helps businesses and consumers manage vehicle-related expenses, lodging expenses, and corporate payments in the United States, Brazil, the United Kingdom, and internationally. The company offers vehicle payment solutions, which include fuel, tolls, parking, fleet maintenance, and long-haul transportation services, as well as prepaid food and transp…	0.0004312278172218962
NYQ	PPL	PPL Corporation	PPL Corporation	Utilities	Utilities - Regulated Electric	32.43	23932366848	3276000000	0.011	Allentown	PA	United States	6629	PPL Corporation, an energy company, focuses on providing electricity and natural gas to approximately 3.6 million customers in the United States. It operates through three segments: Kentucky Regulated, Pennsylvania Regulated, and Rhode Island Regulated. The company delivers electricity to customers in Pennsylvania, Kentucky, Virginia, and Rhode Island; delivers natural gas to customers in Kentuck…	0.00043057354085387743
NYQ	LYB	LyondellBasell Industries NV	LyondellBasell Industries N.V.	Basic Materials	Specialty Chemicals	73.5	23869638656	4421000192	-0.029	Houston	TX	United States	20000	LyondellBasell Industries N.V. operates as a chemical company in the United States, Germany, Mexico, Italy, Poland, France, Japan, China, the Netherlands, and internationally. The company operates in six segments: Olefins and PolyolefinsAmericas; Olefins and PolyolefinsEurope, Asia, International; Intermediates and Derivatives; Advanced Polymer Solutions; Refining; and Technology. It produces a…	0.0004294449813631951
NYQ	AEE	Ameren Corporation	Ameren Corporation	Utilities	Utilities - Regulated Electric	89.29	23834001408	3264000000	0.056	Saint Louis	MO	United States	9372	Ameren Corporation, together with its subsidiaries, operates as a public utility holding company in the United States. The company operates through four segments: Ameren Missouri, Ameren Illinois Electric Distribution, Ameren Illinois Natural Gas, and Ameren Transmission. It engages in the rate-regulated electric generation, transmission, and distribution activities; and rate-regulated natural ga…	0.00042880382221019094
NMS	EXPE	Expedia Group, Inc.	Expedia Group, Inc.	Consumer Cyclical	Travel Services	184.75	23711924224	1720000000	0.033	Seattle	WA	United States	17100	Expedia Group, Inc. operates as an online travel company in the United States and internationally. The company operates through B2C, B2B, and trivago segments. Its B2C segment includes Brand Expedia, a full-service online travel brand offers various travel products and services; Hotels.com for lodging accommodations; Vrbo, an online marketplace for the alternative accommodations; Orbitz, Traveloc…	0.00042660749930965245
NMS	HBAN	Huntington Bancshares Incorpora	Huntington Bancshares Incorporated	Financial Services	Banks - Regional	16.32	23709857792		-0.012	Columbus	OH	United States	19896	Huntington Bancshares Incorporated operates as the bank holding company for The Huntington National Bank that provides commercial, consumer, and mortgage banking services in the United States. The company offers financial products and services to consumer and business customers, including deposits, lending, payments, mortgage banking, dealer financing, investment management, trust, brokerage, ins…	0.0004265703215850745
NMS	CDW	CDW Corporation	CDW Corporation	Technology	Information Technology Services	174.53	23258566656	1996300032	-0.02	Vernon Hills	IL	United States	15100	CDW Corporation provides information technology (IT) solutions in the United States, the United Kingdom, and Canada. It operates through three segments: Corporate, Small Business, and Public. The company offers discrete hardware and software products and services, as well as integrated IT solutions, including on-premise and cloud capabilities across hybrid infrastructure, digital experience, and …	0.0004184510234137895
NYQ	FE	FirstEnergy Corp.	FirstEnergy Corp.	Utilities	Utilities - Regulated Electric	39.79	22931654656	3924000000	0.069	Akron	OH	United States	12042	FirstEnergy Corp., through its subsidiaries, generates, transmits, and distributes electricity in the United States. It operates through Regulated Distribution and Regulated Transmission segments. The company owns and operates coal-fired, nuclear, hydroelectric, wind, and solar power generating facilities. It operates 24,080 circuit miles of overhead and underground transmission lines; and electr…	0.0004125694631702239
NYQ	HUBB	Hubbell Inc	Hubbell Incorporated	Industrials	Electrical Equipment & Parts	426.8	22906568704	1266200064	0.049	Shelton	CT	United States	18000	Hubbell Incorporated, together with its subsidiaries, designs, manufactures, and sells electrical and utility solutions in the United States and internationally. It operates through two segments, Electrical Solutions and Utility Solutions. The Electrical Solution segment offers standard and special application wiring device products, rough-in electrical products, connector and grounding products,…	0.00041211813517383594
NYQ	HAL	Halliburton Company	Halliburton Company	Energy	Oil & Gas Equipment & Services	25.97	22814697472	5112000000	-0.018	Houston	TX	United States	48000	Halliburton Company provides products and services to the energy industry worldwide. It operates through two segments, Completion and Production, and Drilling and Evaluation. The Completion and Production segment offers production enhancement services that include stimulation and sand control services; cementing services, such as well bonding and casing, and casing equipment; and completion tools…	0.00041046525554366457
NYQ	ROL	Rollins, Inc.	Rollins, Inc.	Consumer Cyclical	Personal Services	46.92	22723590144	757598016	0.09	Atlanta	GA	United States	20000	Rollins, Inc., through its subsidiaries, provides pest and wildlife control services to residential and commercial customers in the United States and internationally. The company offers pest control services to residential properties protecting from common pests, including rodents, insects, and wildlife. It also provides workplace pest control solutions for customers across various end markets, s…	0.00040882611951237086
NYQ	PHM	PulteGroup, Inc.	PulteGroup, Inc.	Consumer Cyclical	Residential Construction	110.52	22665662464	3788722944	0.118	Atlanta	GA	United States	6382	PulteGroup, Inc., through its subsidiaries, primarily engages in the homebuilding business in the United States. It acquires and develops land primarily for residential purposes; and constructs housing on such land. The company also offers various home designs, including single-family detached, townhomes, condominiums, and duplexes under the Centex, Pulte Homes, Del Webb, DiVosta Homes, John Wiel…	0.0004077839273025713
NMS	CINF	Cincinnati Financial Corporatio	Cincinnati Financial Corporation	Financial Services	Insurance - Property & Casualty	144.57	22598461440	4062000128	0.833	Fairfield	OH	United States	5426	Cincinnati Financial Corporation, together with its subsidiaries, provides property casualty insurance products in the United States. It operates through five segments: Commercial Lines Insurance, Personal Lines Insurance, Excess and Surplus Lines Insurance, Life Insurance, and Investments. The Commercial Lines Insurance segment offers coverage for commercial casualty, commercial property, commer…	0.0004065748959085408
NMS	PTC	PTC Inc.	PTC Inc.	Technology	Software - Application	187.58	22533797888	698484992	0.146	Boston	MA	United States	7000	PTC Inc. operates as software company in the Americas, Europe, and the Asia Pacific. The company provides Windchill, a suite that manages all aspects of the product development lifecycle(PLM) that provides real-time information sharing, dynamic data visualization, collaborate across geographically distributed teams, and enabling manufacturers to elevate product development, manufacturing, field s…	0.0004054115168442944
NYQ	WRB	W.R. Berkley Corporation	W. R. Berkley Corporation	Financial Services	Insurance - Property & Casualty	58.57	22319210496		0.122	Greenwich	CT	United States	8329	W. R. Berkley Corporation, an insurance holding company, operates as a commercial lines writers worldwide. It operates in two segments, Insurance and Reinsurance & Monoline Excess. The Insurance segment underwrites commercial insurance business, including excess and surplus lines, admitted lines, and specialty personal lines. This segment also provides accident and health insurance and reinsuranc…	0.00040155081832739194
NYQ	DRI	Darden Restaurants, Inc.	Darden Restaurants, Inc.	Consumer Cyclical	Restaurants	187.59	22041825280	1789500032	0.01	Orlando	FL	United States	191105	Darden Restaurants, Inc., together with its subsidiaries, owns and operates full-service restaurants in the United States and Canada. It operates under Olive Garden, LongHorn Steakhouse, Cheddar's Scratch Kitchen, Yard House, The Capital Grille, Seasons 52, Bahama Breeze, Eddie V's Prime Seafood, and Capital Burger brand names. Darden Restaurants, Inc. was incorporated in 1995 and is based in Orl…	0.00039656030755208104
NMS	FOXA	Fox Corporation	Fox Corporation	Communication Services	Entertainment	49.53	21946050560	3025999872	0.111	New York	NY	United States	10200	Fox Corporation operates as a news, sports, and entertainment company in the United States (U.S.). The company operates through four segments: Cable Network Programming, Television, Credible, and The FOX Studio Lot. The Cable Network Programming segment produces and licenses news and sports content for distribution through traditional cable television systems, direct broadcast satellite operators…	0.00039483719923702796
NMS	FOX	Fox Corporation	Fox Corporation	Communication Services	Entertainment	46.65	21941315584	3025999872	0.111	New York	NY	United States	10200	Fox Corporation operates as a news, sports, and entertainment company in the United States (U.S.). The company operates through four segments: Cable Network Programming, Television, Credible, and The FOX Studio Lot. The Cable Network Programming segment produces and licenses news and sports content for distribution through traditional cable television systems, direct broadcast satellite operators…	0.0003947520110316521
NYQ	IFF	International Flavors & Fragran	International Flavors & Fragrances Inc.	Basic Materials	Specialty Chemicals	85.74	21922174976	1876000000	0.037	New York	NY	United States	21500	International Flavors & Fragrances Inc., together with its subsidiaries, manufactures and sells cosmetic active and natural health ingredients for use in various consumer products in the United States, Europe, and internationally. It operates through four segments: Nourish, Health & Biosciences, Scent, and Pharma Solutions. The Nourish segment offers natural and plant-based specialty food ingredi…	0.0003944076472914086
NMS	SBAC	SBA Communications Corporation	SBA Communications Corporation	Real Estate	REIT - Specialty	203.57	21888458752	1785819008	-0.022	Boca Raton	FL	United States	1787	SBA Communications Corporation is a leading independent owner and operator of wireless communications infrastructure including towers, buildings, rooftops, distributed antenna systems (DAS) and small cells. With a portfolio of more than 39,000 communications sites throughout the Americas, Africa and in Asia, SBA is listed on NASDAQ under the symbol SBAC. Our organization is part of the S&P 500 an…	0.00039380104978920145
NYQ	WAT	Waters Corporation	Waters Corporation	Healthcare	Diagnostics & Research	368.16	21859942400	1008035008	0.04	Milford	MA	United States	7900	Waters Corporation provides analytical workflow solutions in Asia, the Americas, and Europe. It operates through two segments: Waters and TA. The company designs, manufactures, sells, and services high and ultra-performance liquid chromatography, as well as mass spectrometry (MS) technology systems and support products, including chromatography columns, other consumable products, and post-warrant…	0.00039328800455924745
NMS	ERIE	Erie Indemnity Company	Erie Indemnity Company	Financial Services	Insurance Brokers	416.48	21777698816	710918720	0.164	Erie	PA	United States	6481	Erie Indemnity Company operates as a managing attorney-in-fact for the subscribers at the Erie Insurance Exchange in the United States. It provides issuance and renewal services; sales related services, including agent compensation, and sales and advertising support services; underwriting services comprise underwriting and policy processing; and other services consist of customer services and adm…	0.0003918083384902664
NYQ	TDY	Teledyne Technologies Incorpora	Teledyne Technologies Incorporated	Technology	Scientific & Technical Instruments	467.25	21774923776	1346000000	0.029	Thousand Oaks	CA	United States	14900	Teledyne Technologies Incorporated, together with its subsidiaries, provides enabling technologies for industrial growth markets in the United States and internationally. Its Digital Imaging segment provides visible spectrum sensors and digital cameras; and infrared, ultraviolet, visible, and X-ray spectra; as well as micro electromechanical systems and semiconductors, including analog-to-digital…	0.0003917584120117697
NYQ	ATO	Atmos Energy Corporation	Atmos Energy Corporation	Utilities	Utilities - Regulated Gas	139.69	21710899200	1991972992	0.059	Dallas	TX	United States	5019	Atmos Energy Corporation, together with its subsidiaries, engages in the regulated natural gas distribution, and pipeline and storage businesses in the United States. It operates through two segments, Distribution, and Pipeline and Storage. The Distribution segment is involved in the regulated natural gas distribution and related sales operations in eight states. This segment distributes natural …	0.0003906065289337159
NYQ	RF	Regions Financial Corporation	Regions Financial Corporation	Financial Services	Banks - Regional	23.77	21603698688		0.156	Birmingham	AL	United States	20101	Regions Financial Corporation, a financial holding company, provides banking and bank-related services to individual and corporate customers. It operates through three segments: Corporate Bank, Consumer Bank, and Wealth Management. The Corporate Bank segment offers commercial banking services, such as commercial and industrial, commercial real estate, and investor real estate lending; equipment l…	0.0003886778561732511
NMS	BIIB	Biogen Inc.	Biogen Inc.	Healthcare	Drug Manufacturers - General	146.47	21343463424	2884999936	-0.025	Cambridge	MA	United States	7570	Biogen Inc. discovers, develops, manufactures, and delivers therapies for treating neurological and neurodegenerative diseases in the United States, Europe, Germany, Asia, and internationally. The company provides TECFIDERA, VUMERITY, AVONEX, PLEGRIDY, TYSABRI, and FAMPYRA for multiple sclerosis (MS); SPINRAZA for spinal muscular atrophy; ADUHELM to treat Alzheimer's disease; FUMADERM to treat pl…	0.00038399589471966054
NYQ	ZBH	Zimmer Biomet Holdings, Inc.	Zimmer Biomet Holdings, Inc.	Healthcare	Medical Devices	107.12	21324808192	2557400064	0.04	Warsaw	IN	United States	18000	Zimmer Biomet Holdings, Inc., together with its subsidiaries, operates as a medical technology company worldwide. The company designs, manufactures, and markets orthopedic reconstructive products, such as knee and hip products; S.E.T. products, including sports medicine, biologics, foot and ankle, extremities, and trauma products; craniomaxillofacial and thoracic products comprising face and skul…	0.0003836602635073903
NYQ	CNP	CenterPoint Energy, Inc (Holdin	CenterPoint Energy, Inc.	Utilities	Utilities - Regulated Electric	32.54	21207195648	3081999872	-0.002	Houston	TX	United States	8827	CenterPoint Energy, Inc. operates as a public utility holding company in the United States. The company operates through two segments, Electric and Natural Gas. The Electric segment includes electric transmission and distribution services to electric customers and electric generation assets, as well as optimizes assets in the wholesale power market. The Natural Gas segment engages in the intrasta…	0.0003815442651257616
NYQ	MKC	McCormick & Company, Incorporat	McCormick & Company, Incorporated	Consumer Defensive	Packaged Foods	78.86	21156954112	1270200064	-0.003	Hunt Valley	MD	United States	13800	McCormick & Company, Incorporated manufactures, markets, and distributes spices, seasoning mixes, condiments, and other flavorful products to the food industry. It operates in two segments, Consumer and Flavor Solutions. The Consumer segment offers spices, herbs, and seasonings, as well as condiments and sauces, and desserts. This segment markets its products under the McCormick, French's, Frank'…	0.0003806403563652595
NYQ	ES	Eversource Energy (D/B/A)	Eversource Energy	Utilities	Utilities - Regulated Electric	56.95	20866592768	4149131008	0.097	Springfield	MA	United States	10000	Eversource Energy, a public utility holding company, engages in the energy delivery business. The company operates through Electric Distribution, Electric Transmission, Natural Gas Distribution, and Water Distribution segments. It is involved in the transmission and distribution of electricity; solar power facilities; and distribution of natural gas. The company operates regulated water utilities…	0.0003754163886395759
NMS	WDC	Western Digital Corporation	Western Digital Corporation	Technology	Computer Hardware	60.24	20825450496	2134000000		San Jose	CA	United States	51000	Western Digital Corporation develops, manufactures, and sells data storage devices and solutions in the United States, China, Hong Kong, Europe, the Middle East, Africa, rest of Asia, and internationally. It offers client devices, including hard disk drives (HDDs) and solid state drives (SSDs) for desktop and notebook personal computers (PCs), gaming consoles, and set top boxes; and flash-based e…	0.0003746761871439895
NYQ	TSN	Tyson Foods, Inc.	Tyson Foods, Inc.	Consumer Defensive	Farm Products	58.02	20665157632	3144000000	0.016	Springdale	AR	United States	138000	Tyson Foods, Inc., together with its subsidiaries, operates as a food company worldwide. It operates through four segments: Beef, Pork, Chicken, and Prepared Foods. The company processes live fed cattle and hogs; fabricates dressed beef and pork carcasses into primal and sub-primal meat cuts, as well as case ready beef and pork, and fully cooked meats; raises and processes chickens into fresh, fr…	0.000371792315838471
NMS	TER	Teradyne, Inc.	Teradyne, Inc.	Technology	Semiconductor Equipment & Materials	125.95	20512342016	640716992	0.048	North Reading	MA	United States	6400	Teradyne, Inc. designs, develops, manufactures, and sells automated test systems and robotics products worldwide. It operates through four segments; Semiconductor Test, System Test, Robotics, and Wireless Test. The Semiconductor Test segment offers products and services for wafer level and device package testing of semiconductor devices in automotive, industrial, communications, consumer, smartph…	0.0003690429696790716
NYQ	STE	STERIS plc (Ireland)	STERIS plc	Healthcare	Medical Devices	207.49	20480778240	1325649024	0.073	Mentor	OH	United States	18000	STERIS plc provides infection prevention products and services worldwide. It operates through three segments: Healthcare, Applied Sterilization Technologies (AST), and Life Sciences. The Healthcare segment offers cleaning chemistries and sterility assurance products; automated endoscope reprocessing system and tracking products; endoscopy accessories, washers, sterilizers, and other pieces of cap…	0.00036847509743804526
NYQ	PKG	Packaging Corporation of Americ	Packaging Corporation of America	Consumer Cyclical	Packaging & Containers	227.98	20473718784	1624999936	0.127	Lake Forest	IL	United States	14900	Packaging Corporation of America manufactures and sells containerboard and corrugated packaging products in the United States. The company operates through three segments: Packaging, Paper, and Corporate and Other. The Packaging segment offers various containerboard and corrugated packaging products, such as conventional shipping containers used to protect and transport manufactured goods; multi-…	0.00036834808889828284
NYQ	CLX	Clorox Company (The)	The Clorox Company	Consumer Defensive	Household & Personal Products	164.44	20354547712	1371000064	0.271	Oakland	CA	United States	7400	The Clorox Company engages in the manufacture and marketing of consumer and professional products worldwide. It operates through four segments: Health and Wellness, Household, Lifestyle, and International. The Health and Wellness segment offers home care cleaning and disinfecting products, bleach, clog removers, and laundry additives, primarily under the Clorox, Clorox2, Pine-Sol, Scentiva, Tilex…	0.0003662040506272549
NMS	NTRS	Northern Trust Corporation	Northern Trust Corporation	Financial Services	Asset Management	102.48	20313380864		0.145	Chicago	IL	United States	23300	Northern Trust Corporation, a financial holding company, provides wealth management, asset servicing, asset management, and banking solutions for corporations, institutions, families, and individuals worldwide. It operates in two segments, Asset Servicing and Wealth Management. The Asset Servicing segment offers asset servicing and related services, including custody, fund administration, investm…	0.00036546340697835337
NMS	ZBRA	Zebra Technologies Corporation	Zebra Technologies Corporation	Technology	Communication Equipment	393.04	20273004544	803000000	0.313	Lincolnshire	IL	United States	9750	Zebra Technologies Corporation, together with its subsidiaries, provides enterprise asset intelligence solutions in the automatic identification and data capture solutions industry worldwide. It operates in two segments, Asset Intelligence & Tracking, and Enterprise Visibility & Mobility. The company designs, manufactures, and sells printers that produce labels, wristbands, tickets, receipts, and…	0.00036473698592775415
NYQ	DVN	Devon Energy Corporation	Devon Energy Corporation	Energy	Oil & Gas E&P	30.77	20212811776	7622000128	-0.102	Oklahoma City	OK	United States	1900	Devon Energy Corporation, an independent energy company, engages in the exploration, development, and production of oil, natural gas, and natural gas liquids in the United States. It operates in Delaware, Eagle Ford, Anadarko, Williston, and Powder River Basins. The company was founded in 1971 and is headquartered in Oklahoma City, Oklahoma.	0.00036365404192074626
BTS	CBOE	Cboe Global Markets, Inc.	Cboe Global Markets, Inc.	Financial Services	Financial Data & Stock Exchanges	191.61	20058884096	1290400000	0.162	Chicago	IL	United States	1647	Cboe Global Markets, Inc., through its subsidiaries, operates as an options exchange worldwide. It operates through six segments: Options, North American Equities, Europe and Asia Pacific, Futures, Global FX, and Digital. The Options segment trades in listed market indices. The North American Equities segment trades in listed U.S. and Canadian equities. This segment also offers exchange-traded pr…	0.00036088468832383864
NYQ	WY	Weyerhaeuser Company	Weyerhaeuser Company	Real Estate	REIT - Specialty	27.5	19981004800	1234000000	-0.169	Seattle	WA	United States	9300	Weyerhaeuser Company, one of the world's largest private owners of timberlands, began operations in 1900. We own or control approximately 11 million acres of timberlands in the U.S. and manage additional timberlands under long-term licenses in Canada. We manage these timberlands on a sustainable basis in compliance with internationally recognized forestry standards. We are also one of the largest…	0.00035948354131439735
NYQ	LUV	Southwest Airlines Company	Southwest Airlines Co.	Industrials	Airlines	33.28	19959246848	1682000000	0.053	Dallas	TX	United States	73463	Southwest Airlines Co. operates as a passenger airline company that provides scheduled air transportation services in the United States and near-international markets. As of December 31, 2023, the company operated a total fleet of 817 Boeing 737 aircraft; and served 121 destinations in 42 states, the District of Columbia, and the Commonwealth of Puerto Rico, as well as ten near-international coun…	0.00035909208824609574
NMS	ULTA	Ulta Beauty, Inc.	Ulta Beauty, Inc.	Consumer Cyclical	Specialty Retail	430.01	19940638720	1827608064	0.009	Bolingbrook	IL	United States	20000	Ulta Beauty, Inc. operates as a specialty beauty retailer in the United States. The company offers branded and private label beauty products, including cosmetics, fragrance, haircare, skincare, bath and body products, professional hair products, and salon styling tools through its Ulta Beauty stores, shop-in-shops, Ulta.com website, and its mobile applications. It also offers beauty services, inc…	0.0003587573044943461
NYQ	CMS	CMS Energy Corporation	CMS Energy Corporation	Utilities	Utilities - Regulated Electric	66.61	19902068736	2739000064	0.042	Jackson	MI	United States	8356	CMS Energy Corporation operates as an energy company primarily in Michigan. The company operates through three segments: Electric Utility; Gas Utility; and Enterprises. The Electric Utility segment is involved in the generation, purchase, transmission, distribution, and sale of electricity. This segment generates electricity through coal, wind, gas, renewable energy, oil, and nuclear sources. Its…	0.00035806338171240674
NYQ	INVH	Invitation Homes Inc.	Invitation Homes Inc.	Real Estate	REIT - Residential	32.14	19689156608	1407630976	0.058	Dallas	TX	United States	1555	Invitation Homes, an S&P 500 company, is the nation's premier single-family home leasing and management company, meeting changing lifestyle demands by providing access to high-quality, updated homes with valued features such as close proximity to jobs and access to good schools. The company's mission, Together with you, we make a house a home, reflects its commitment to providing homes where in…	0.00035423282331315025
NMS	FSLR	First Solar, Inc.	First Solar, Inc.	Technology	Solar	182.39	19526307840	1716966016	0.108	Tempe	AZ	United States	6700	First Solar, Inc., a solar technology company, provides photovoltaic (PV) solar energy solutions in the United States, France, Japan, Chile, and internationally. The company manufactures and sells PV solar modules with a thin film semiconductor technology that provides a lower-carbon alternative to conventional crystalline silicon PV solar modules. It designs, manufactures, and sells cadmium tell…	0.0003513029680628614
NYQ	BF-B	Brown Forman Inc	Brown-Forman Corporation	Consumer Defensive	Beverages - Wineries & Distilleries	41.28	19369400320	1198000000	-0.084	Louisville	KY	United States	5700	Brown-Forman Corporation, together with its subsidiaries, manufactures, distills, bottles, imports, exports, markets, and sells various alcoholic beverages. It provides wines, whiskey spirits, whiskey-based flavored liqueurs, ready-to-drink cocktails, ready-to-pour products, vodkas, tequilas, gin, brandy, rum, bourbons, and liqueurs. The company offers its products primarily under the Jack Daniel…	0.0003484800033764979
NYQ	LDOS	Leidos Holdings, Inc.	Leidos Holdings, Inc.	Technology	Information Technology Services	144.81	19322431488	2056999936	0.069	Reston	VA	United States	47000	Leidos Holdings, Inc., together with its subsidiaries, provides services and solutions in the defense, intelligence, civil, and health markets in the United States and internationally. The company operates through Defense Solutions, Civil, and Health segments. The Defense Solutions segment offers national security solutions and systems for air, land, sea, space, and cyberspace for the U.S. Intell…	0.0003476349746991232
NYQ	CFG	Citizens Financial Group, Inc.	Citizens Financial Group, Inc.	Financial Services	Banks - Regional	43.45	19148457984		-0.061	Providence	RI	United States	17329	Citizens Financial Group, Inc. operates as the bank holding company that provides retail and commercial banking products and services to individuals, small businesses, middle-market companies, corporations, and institutions in the United States. The company operates in two segments, Consumer Banking and Commercial Banking. The Consumer Banking segment offers deposit products, mortgage and home eq…	0.0003445049713815326
NYQ	LH	Labcorp Holdings Inc.	Labcorp Holdings Inc.	Healthcare	Diagnostics & Research	228.61	19120779264	1673500032	0.074	Burlington	NC	United States	67000	Labcorp Holdings Inc. provides laboratory services. It operates through two segments, Diagnostics Laboratories and Biopharma Laboratory Services. The company offers various tests, such as blood chemistry analyses, urinalyses, blood cell counts, thyroid, PAP, hemoglobin A1C and vitamin D, prostate-specific antigens, sexually transmitted diseases, hepatitis C, microbiology cultures and procedures, …	0.00034400699621040155
NMS	VRSN	VeriSign, Inc.	VeriSign, Inc.	Technology	Software - Infrastructure	198.84	19108524032	1089200000	0.038	Reston	VA	United States	907	VeriSign, Inc., together with its subsidiaries, provides domain name registry services and internet infrastructure that enables internet navigation for various recognized domain names worldwide. The company enables the security, stability, and resiliency of internet infrastructure and services, including providing root zone maintainer services, operating two of thirteen internet root servers; and…	0.0003437865090906052
NYQ	IP	International Paper Company	International Paper Company	Consumer Cyclical	Packaging & Containers	54.45	18916366336	1955000064	0.016	Memphis	TN	United States	39000	International Paper Company produces and sells renewable fiber-based packaging and pulp products in North America, Latin America, Europe, and North Africa. It operates through two segments, Industrial Packaging and Global Cellulose Fibers. The company offers linerboard, medium, whitetop, recycled linerboard, recycled medium and saturating kraft; and pulp for a range of applications, such as diape…	0.0003403293491659504
NYQ	ESS	Essex Property Trust, Inc.	Essex Property Trust, Inc.	Real Estate	REIT - Residential	283.76	18898388992	1109452032	0.076	San Mateo	CA	United States	1747	Essex Property Trust, Inc., an S&P 500 company, is a fully integrated real estate investment trust (REIT) that acquires, develops, redevelops, and manages multifamily residential properties in selected West Coast markets. Essex currently has ownership interests in 254 apartment communities comprising approximately 62,000 apartment homes.	0.000340005914015955
NMS	PODD	Insulet Corporation	Insulet Corporation	Healthcare	Medical Devices	266.57	18698500096	410600000	0.257	Acton	MA	United States	3000	Insulet Corporation develops, manufactures, and sells insulin delivery systems for people with insulin-dependent diabetes. The company's Omnipod platform includes the Omnipod 5 Automated Insulin Delivery System (Omnipod 5) which includes a proprietary AID algorithm embedded in the Pod that integrates with a third-party continuous glucose monitor to obtain glucose values through wireless bluetooth…	0.00033640966002759174
NMS	COO	The Cooper Companies, Inc.	The Cooper Companies, Inc.	Healthcare	Medical Instruments & Supplies	93.44	18649036800	1023000000	0.078	San Ramon	CA	United States	15000	The Cooper Companies, Inc., together with its subsidiaries, develops, manufactures, and markets contact lens wearers. The company operates in two segments, CooperVision and CooperSurgical. The CooperVision segment provides spherical lense, including lenses that correct near and farsightedness; and toric and multifocal lenses comprising lenses correcting vision challenges, such as astigmatism, pre…	0.00033551975278873445
NMS	SMCI	Super Micro Computer, Inc.	Super Micro Computer, Inc.	Technology	Computer Hardware	31.59	18497998848	1304590720	1.43	San Jose	CA	United States		Super Micro Computer, Inc., together with its subsidiaries, develops and manufactures high performance server and storage solutions based on modular and open architecture in the United States, Europe, Asia, and internationally. Its solutions range from complete server, storage systems, modular blade servers, blades, workstations, full racks, networking devices, server sub-systems, server manageme…	0.0003328023890524606
NMS	STX	Seagate Technology Holdings PLC	Seagate Technology Holdings plc	Technology	Computer Hardware	87.31	18468683776	1211000064	0.491	Singapore		Singapore	30000	Seagate Technology Holdings plc engages in the provision of data storage technology and infrastructure solutions in Singapore, the United States, the Netherlands, and internationally. The company offers mass capacity storage products, including enterprise nearline hard disk drives (HDDs), enterprise nearline solid state drives (SSDs), enterprise nearline systems, video and image HDDs, and network…	0.00033227497383976585
NYQ	MAA	Mid-America Apartment Communiti	Mid-America Apartment Communities, Inc.	Real Estate	REIT - Residential	153.4	18401249280	1247618048	0.017	Germantown	TN	United States	2427	MAA, an S&P 500 company, is a real estate investment trust (REIT) focused on delivering full-cycle and superior investment performance for shareholders through the ownership, management, acquisition, development and redevelopment of quality apartment communities primarily in the Southeast, Southwest and Mid-Atlantic regions of the United States. As of June 30, 2024, MAA had ownership interest in …	0.0003310617419892419
NYQ	FDS	FactSet Research Systems Inc.	FactSet Research Systems Inc.	Financial Services	Financial Data & Stock Exchanges	483.52	18368344064	831163008	0.049	Norwalk	CT	United States	12398	FactSet Research Systems Inc., together with its subsidiaries, operates as a financial digital platform and enterprise solutions provider for the investment community worldwide. The company provides workstations, portfolio analytics, and enterprise data solutions, as well as managed services for supporting data, performance, risk, and reporting workflows. It offers subscription-based financial da…	0.000330469735546433
NYQ	NRG	NRG Energy, Inc.	NRG Energy, Inc.	Utilities	Utilities - Independent Power Producers	90.45	18322094080	2192999936	-0.091	Houston	TX	United States	18131	NRG Energy, Inc., together with its subsidiaries, operates as an energy and home services company in the United States and Canada. It operates through Texas; East; West/Services/Other; Vivint Smart Home; and Corporate Activities segments. The company produces and sells electricity generated using coal, oil, solar, and battery storage; natural gas; and a cloud-based home platform, including hardwa…	0.000329637639853525
NYQ	BBY	Best Buy Co., Inc.	Best Buy Co., Inc.	Consumer Cyclical	Specialty Retail	85.55	18290247680	2673999872	-0.031	Richfield	MN	United States	85000	Best Buy Co., Inc. engages in the retail of technology products in the United States, Canada, and international. Its stores provide computing and mobile phone products, such as desktops, notebooks, and peripherals; mobile phones comprising related mobile network carrier commissions; networking products; tablets covering e-readers; smartwatches; and consumer electronics consisting of digital imagi…	0.00032906468284937503
NYQ	SNA	Snap-On Incorporated	Snap-on Incorporated	Industrials	Tools & Accessories	343.65	18038120448	1480000000	-0.005	Kenosha	WI	United States	13200	Snap-on Incorporated manufactures and markets tools, equipment, diagnostics, and repair information and systems solutions for professional users worldwide. It operates through Commercial & Industrial Group, Snap-on Tools Group, Repair Systems & Information Group, and Financial Services segments. The company provides hand tools, including wrenches, sockets, ratchet wrenches, pliers, screwdrivers, …	0.0003245285951436578
NYQ	L	Loews Corporation	Loews Corporation	Financial Services	Insurance - Property & Casualty	83.19	18017040384	3233999872	0.138	New York	NY	United States	12280	Loews Corporation provides commercial property and casualty insurance in the United States and internationally. The company offers specialty insurance products, such as management and professional liability, and other coverage products; surety and fidelity bonds; property insurance products that include standard and excess property, marine and boiler, and machinery coverages; and casualty insuran…	0.00032414933813763104
NMS	PFG	Principal Financial Group Inc	Principal Financial Group, Inc.	Financial Services	Asset Management	77.3	17680521216	-15100000	-0.345	Des Moines	IA	United States	19800	Principal Financial Group, Inc. provides retirement, asset management, and insurance products and services to businesses, individuals, and institutional clients worldwide. The company operates through Retirement and Income Solutions, Principal Asset Management, and Benefits and Protection segments. The Retirement and Income Solutions segment provides retirement, and related financial products and…	0.00031809493279397113
NMS	STLD	Steel Dynamics, Inc.	Steel Dynamics, Inc.	Basic Materials	Steel	115.69	17613223936	2689149952	-0.054	Fort Wayne	IN	United States	12600	Steel Dynamics, Inc., together with its subsidiaries, operates as a steel producer and metal recycler in the United States. The Steel Operations segment offers hot rolled, cold rolled, and coated steel products; parallel flange beams and channel sections, flat bars, large unequal leg angles, and reinforcing steel bars, as well as standard strength carbon, intermediate alloy hardness, and premium …	0.0003168841696327898
NMS	TRMB	Trimble Inc.	Trimble Inc.	Technology	Scientific & Technical Instruments	71.64	17495060480	737699968	-0.085	Westminster	CO	United States	12700	Trimble Inc. provides technology solutions that enable professionals and field mobile workers to enhance or transform their work processes worldwide. The company's Buildings and Infrastructure segment offers field and office software for project design and visualization; systems to guide and control construction equipment; software for 3D design and data sharing; systems to monitor, track, and ma…	0.00031475825964768096
NYQ	OMC	Omnicom Group Inc.	Omnicom Group Inc.	Communication Services	Advertising Agencies	88.86	17453082624	2420600064	0.085	New York	NY	United States	75900	Omnicom Group Inc., together with its subsidiaries, offers advertising, marketing, and corporate communications services. It provides a range of services in the areas of advertising and media, precision marketing, commerce and branding, experiential, execution and support, public relations, and healthcare. The company's services include advertising, branding, content marketing, corporate social r…	0.0003140030249393811
NYQ	CTRA	Coterra Energy Inc.	Coterra Energy Inc.	Energy	Oil & Gas E&P	23.68	17439016960	3448999936	-0.05	Houston	TX	United States	894	Coterra Energy Inc., an independent oil and gas company, engages in the development, exploration, and production of oil, natural gas, and natural gas liquids in the United States. The company's properties include the Marcellus Shale with approximately 186,000 net acres in the dry gas window of the play located in Susquehanna County, Pennsylvania; Permian Basin properties with approximately 296,00…	0.0003137499658587057
NYQ	HRL	Hormel Foods Corporation	Hormel Foods Corporation	Consumer Defensive	Packaged Foods	31.68	17392732160	1353831040	-0.022	Austin	MN	United States	20000	Hormel Foods Corporation develops, processes, and distributes various meat, nuts, and other food products to retail, foodservice, deli, and commercial customers in the United States and internationally. It operates through three segments: Retail, Foodservice, and International segments. The company provides various perishable products that include fresh meats, frozen items, refrigerated meal solu…	0.0003129172437819347
NYQ	ARE	Alexandria Real Estate Equities	Alexandria Real Estate Equities, Inc.	Real Estate	REIT - Office	99.17	17331146752	1905123968	0.109	Pasadena	CA	United States	568	Alexandria Real Estate Equities, Inc. (NYSE: ARE), an S&P 500® company, is a best-in-class, mission-driven life science REIT making a positive and lasting impact on the world. As the pioneer of the life science real estate niche since our founding in 1994, Alexandria is the preeminent and longest-tenured owner, operator, and developer of collaborative life science mega campuses in AAA innovation …	0.00031180924442040446
NYQ	BLDR	Builders FirstSource, Inc.	Builders FirstSource, Inc.	Industrials	Building Products & Equipment	150.5	17320292352	2349128960	-0.067	Irving	TX	United States	29000	Builders FirstSource, Inc., together with its subsidiaries, manufactures and supplies building materials, manufactured components, and construction services to professional homebuilders, sub-contractors, remodelers, and consumers in the United States. It offers lumber and lumber sheet goods comprising dimensional lumber, plywood, and oriented strand board products that are used in on-site house f…	0.00031161396003956876
NMS	JBHT	J.B. Hunt Transport Services, I	J.B. Hunt Transport Services, Inc.	Industrials	Integrated Freight & Logistics	170.23	17164290048	1577556992	-0.03	Lowell	AR	United States	34718	J.B. Hunt Transport Services, Inc. provides surface transportation, delivery, and logistic services in the United States. It operates through five segments: Intermodal (JBI), Dedicated Contract Services (DCS), Integrated Capacity Solutions (ICS), Final Mile Services (FMS), and Truckload (JBT). The JBI segment offers intermodal freight solutions. It operates 118,171 pieces of company-owned trailin…	0.0003088072813336448
NMS	GEN	Gen Digital Inc.	Gen Digital Inc.	Technology	Software - Infrastructure	27.83	17151517696	1808999936	0.031	Tempe	AZ	United States	3400	Gen Digital Inc. engages in the provision of cyber safety solutions for consumers in the United States, Canada, Latin America, Europe, the Middle East, Africa, the Asia Pacific, and Japan. The company offers security and performance products under Norton, Avast, Avira, AVG, and CCleaner brands that provide real-time protection and maintenance for PCs, Macs, and mobile devices against malware, vir…	0.0003085774905711765
NYQ	DGX	Quest Diagnostics Incorporated	Quest Diagnostics Incorporated	Healthcare	Diagnostics & Research	153.1	17088257024	1804999936	0.084	Secaucus	NJ	United States	50000	Quest Diagnostics Incorporated provides diagnostic testing and services in the United States and internationally. The company develops and delivers diagnostic information services, such as routine, non-routine and advanced clinical testing, anatomic pathology testing, and other diagnostic information services. It offers diagnostic information services primarily under the Quest Diagnostics brand, …	0.00030743935109200037
NYQ	KEY	KeyCorp	KeyCorp	Financial Services	Banks - Regional	17.09	16941026304		-0.602	Cleveland	OH	United States	16734	KeyCorp operates as the holding company for KeyBank National Association that provides various retail and commercial banking products and services in the United States. It operates in two segments, Consumer Bank and Commercial Bank. The company offers various deposits, investment products and services; commercial leasing, investment management, consumer finance; and personal finance and financial…	0.00030479048427345737
NYQ	NI	NiSource Inc	NiSource Inc.	Utilities	Utilities - Regulated Gas	36.17	16883395584	2324999936	0.048	Merrillville	IN	United States	7364	NiSource Inc., an energy holding company, operates as a regulated natural gas and electric utility company in the United States. It operates in two segments, Gas Distribution Operations and Electric Operations. The company distributes natural gas to approximately 3.3 million customers through approximately 55,000 miles of distribution main pipeline and the associated individual customer service l…	0.0003037536347495486
NYQ	MOH	Molina Healthcare Inc	Molina Healthcare, Inc.	Healthcare	Healthcare Plans	294.73	16858556416	1814000000	0.174	Long Beach	CA	United States	18000	Molina Healthcare, Inc. provides managed healthcare services to low-income families and individuals under the Medicaid and Medicare programs and through the state insurance marketplaces. It operates in four segments: Medicaid, Medicare, Marketplace, and Other. The company served in across 19 states. The company was founded in 1980 and is headquartered in Long Beach, California.	0.00030330674670936636
NYQ	PNR	Pentair plc.	Pentair plc	Industrials	Specialty Industrial Machinery	101.95	16845300736	978700032	-0.015	London		United Kingdom	10500	Pentair plc provides various water solutions in the United States, Western Europe, China, Eastern Europe, Latin America, the Middle East, Southeast Asia, Australia, Canada, and Japan. The company operates through three segments: Flow, Water Solutions, and Pool. The Flow segment designs, manufactures, and sells fluid treatment and pump products and systems, including pressure vessels, gas recovery…	0.0003030682602650345
NYQ	J	Jacobs Solutions Inc.	Jacobs Solutions Inc.	Industrials	Engineering & Construction	135.75	16835307520	1476304000	0.011	Dallas	TX	United States	60000	Jacobs Solutions Inc. provides consulting, technical, engineering, scientific, and project delivery services for the government and private sectors in the United States, Europe, Canada, India, Asia, Australia, New Zealand, the Middle East, and Africa. It operates through Critical Mission Solutions, People & Places Solutions, Divergent Solutions, and PA Consulting segments. The company offers cybe…	0.0003028884696732821
NYQ	DG	Dollar General Corporation	Dollar General Corporation	Consumer Defensive	Discount Stores	76.4	16802347008	3025478912	0.042	Goodlettsville	TN	United States	185800	Dollar General Corporation, a discount retailer, provides various merchandise products in the southern, southwestern, midwestern, and eastern United States. It offers consumable products, including paper and cleaning products, such as paper towels, bath tissues, paper dinnerware, trash and storage bags, disinfectants, and laundry products; packaged food comprising cereals, pasta, canned soups, fr…	0.00030229546838551424
NYQ	BALL	Ball Corporation	Ball Corporation	Consumer Cyclical	Packaging & Containers	55.8	16652169216	2092999936	-0.009	Westminster	CO	United States	21000	Ball Corporation supplies aluminum packaging products for the beverage, personal care, and household products industries in the United States, Brazil, and internationally. The company manufactures and sells aluminum beverage containers to fillers of carbonated soft drinks, beer, energy drinks, and other beverages. It also manufactures and sells extruded aluminum aerosol containers, recloseable al…	0.00029959358001526885
NMS	NWS	News Corporation	News Corporation	Communication Services	Entertainment	30.7	16374949888	1270000000	0.031	New York	NY	United States	23900	News Corporation, a media and information services company, creates and distributes authoritative and engaging content, and other products and services for consumers and businesses worldwide. It operates through six segments: Digital Real Estate Services, Subscription Video Services, Dow Jones, Book Publishing, News Media, and Other. The company distributes content and data products, including Th…	0.0002946060537748349
NMS	NWSA	News Corporation	News Corporation	Communication Services	Entertainment	27.86	16357357568	1270000000	0.031	New York	NY	United States	23900	News Corporation, a media and information services company, creates and distributes authoritative and engaging content, and other products and services for consumers and businesses worldwide. It operates through six segments: Digital Real Estate Services, Subscription Video Services, Dow Jones, Book Publishing, News Media, and Other. The company distributes content and data products, including Th…	0.0002942895456934427
NYQ	UDR	UDR, Inc.	UDR, Inc.	Real Estate	REIT - Residential	43.46	16326182912	989297984	0.006	Highlands Ranch	CO	United States	1397	UDR, Inc. (NYSE: UDR), an S&P 500 company, is a leading multifamily real estate investment trust with a demonstrated performance history of delivering superior and dependable returns by successfully managing, buying, selling, developing and redeveloping attractive real estate communities in targeted U.S. markets. As of March 31, 2024, UDR owned or had an ownership position in 60,124 apartment hom…	0.0002937286742132387
NMS	HOLX	Hologic, Inc.	Hologic, Inc.	Healthcare	Medical Instruments & Supplies	71.65	16260322304	1242700032	0.045	Marlborough	MA	United States	6990	Hologic, Inc. engages in the development, manufacture, and supply of diagnostics products, medical imaging systems, and surgical products for women's health through early detection and treatment worldwide. The company operates through four segments: Diagnostics, Breast Health, GYN Surgical, and Skeletal Health. It provides Aptima molecular diagnostic assays to detect the infectious microorganisms…	0.00029254375859793597
NYQ	JBL	Jabil Inc.	Jabil Inc.	Technology	Electronic Components	145.0	16195484672	2143000064	-0.177	Saint Petersburg	FL	United States	138000	Jabil Inc. provides manufacturing services and solutions worldwide. It operates in two segments, Electronics Manufacturing Services and Diversified Manufacturing Services. The company offers electronics design, production, and product management services; electronic circuit design services, such as application-specific integrated circuit design, firmware development, and rapid prototyping service…	0.00029137724761437426
NYQ	GPC	Genuine Parts Company	Genuine Parts Company	Consumer Cyclical	Auto Parts	115.73	16090636288	2055010944	0.025	Atlanta	GA	United States	60000	Genuine Parts Company distributes automotive replacement parts, and industrial parts and materials. It operates in two segments: Automotive Parts Group and Industrial Parts Group segments. The company distributes automotive replacement parts for hybrid and electric vehicles, trucks, SUVs, buses, motorcycles, recreational vehicles, farm vehicles, small engines, farm equipment, marine equipment, an…	0.00028949089261077544
NYQ	IEX	IDEX Corporation	IDEX Corporation	Industrials	Specialty Industrial Machinery	212.38	16082113536	862700032	0.006	Northbrook	IL	United States	8800	IDEX Corporation, together with its subsidiaries, provides applied solutions worldwide. The company operates through three segments: Fluid & Metering Technologies (FMT), Health & Science Technologies (HST), and Fire & Safety/Diversified Products (FSDP). The FMT segment designs, produces, and distributes positive displacement pumps, valves, small volume provers, flow meters, injectors, and other f…	0.0002893375575257098
NYQ	MAS	Masco Corporation	Masco Corporation	Industrials	Building Products & Equipment	74.39	16049567744	1494000000	0.002	Livonia	MI	United States	18000	Masco Corporation designs, manufactures, and distributes home improvement and building products in North America, Europe, and internationally. The company's Plumbing Products segment offers faucets, showerheads, handheld showers, valves, bath hardware and accessories, bathing units, shower bases and enclosures, sinks, toilets, acrylic tubs, shower trays, spas, exercise pools, and fitness systems;…	0.0002887520175751343
NYQ	KIM	Kimco Realty Corporation (HC)	Kimco Realty Corporation	Real Estate	REIT - Retail	23.42	15786977280	1195842048	0.138	Jericho	NY	United States	660	Kimco Realty (NYSE: KIM) is a real estate investment trust (REIT) and leading owner and operator of high-quality, open-air, grocery-anchored shopping centers and mixed-use properties in the United States. The company's portfolio is strategically concentrated in the first-ring suburbs of the top major metropolitan markets, including high-barrier-to-entry coastal markets and rapidly expanding Sun B…	0.0002840276830955134
NMS	ALGN	Align Technology, Inc.	Align Technology, Inc.	Healthcare	Medical Instruments & Supplies	211.06	15756283904	820153984	0.018	Tempe	AZ	United States	21690	Align Technology, Inc. designs, manufactures, and markets Invisalign clear aligners, and iTero intraoral scanners and services for orthodontists and general practitioner dentists in the United States, Switzerland, and internationally. The company's Clear Aligner segment offers comprehensive products, including Invisalign comprehensive package that addresses the orthodontic needs of younger patien…	0.00028347547045106346
NMS	DLTR	Dollar Tree, Inc.	Dollar Tree, Inc.	Consumer Defensive	Discount Stores	72.94	15684945920	2604699904	0.007	Chesapeake	VA	United States	65894	Dollar Tree, Inc. operates retail discount stores. The company operates in two segments, Dollar Tree and Family Dollar. The Dollar Tree segment offers merchandise at the fixed price of $ 1.25. It provides consumable merchandise, which includes everyday consumables, such as household paper and chemicals, food, candy, health, personal care products, and frozen and refrigerated food; variety merchan…	0.0002821920099156579
NYQ	EXPD	Expeditors International of Was	Expeditors International of Washington, Inc.	Industrials	Integrated Freight & Logistics	111.48	15604525056	1006916992	0.37	Seattle	WA	United States	18690	Expeditors International of Washington, Inc., together with its subsidiaries, provides logistics services worldwide. The company offers airfreight services, such as air freight consolidation and forwarding; ocean freight and ocean services, including ocean freight consolidation, direct ocean forwarding, and order management; customs brokerage, import, intra-continental ground transportation and d…	0.0002807451368842134
NYQ	EG	Everest Group, Ltd.	Everest Group, Ltd.	Financial Services	Insurance - Reinsurance	356.64	15327888384		0.128	Hamilton		Bermuda	2844	Everest Group, Ltd., through its subsidiaries, provides reinsurance and insurance products in the United States, Europe, and internationally. The company operates through two segment, Insurance and Reinsurance. The Reinsurance segment writes property and casualty reinsurance; and specialty lines of business through reinsurance brokers, as well as directly with ceding companies in the United State…	0.0002757680933619582
NMS	MRNA	Moderna, Inc.	Moderna, Inc.	Healthcare	Biotechnology	39.39	15157980160	-2361999872	0.017	Cambridge	MA	United States	5600	Moderna, Inc., a biotechnology company, discovers, develops, and commercializes messenger RNA therapeutics and vaccines for the treatment of infectious diseases, immuno-oncology, rare diseases, autoimmune, and cardiovascular diseases in the United States, Europe, and internationally. Its respiratory vaccines include COVID-19, influenza, and respiratory syncytial virus, spikevax, and hMPV/PIV3 vac…	0.000272711229571907
NMS	LNT	Alliant Energy Corporation	Alliant Energy Corporation	Utilities	Utilities - Regulated Electric	58.95	15126511616	1636999936	0.004	Madison	WI	United States	3281	Alliant Energy Corporation operates as a utility holding company that provides regulated electricity and natural gas services in the United States. It operates in three segments: Utility Electric Operations, Utility Gas Operations, and Utility Other. The company, through its subsidiary, Interstate Power and Light Company (IPL), primarily generates and distributes electricity, and distributes and …	0.0002721450706749766
NYQ	AVY	Avery Dennison Corporation	Avery Dennison Corporation	Consumer Cyclical	Packaging & Containers	188.13	15115568128	1416300032	0.041	Mentor	OH	United States	35000	Avery Dennison Corporation operates as a materials science and digital identification solutions company in the United States, Europe, the Middle East, North Africa, Asia, Latin, America, and internationally. It provides pressure-sensitive materials comprising papers, plastic films, metal foils, and fabrics; performance tapes products, including tapes for wire harnessing, as well as cable wrapping…	0.0002719481834883737
NYQ	BAX	Baxter International Inc.	Baxter International Inc.	Healthcare	Medical Instruments & Supplies	29.5	15062345728	2744000000	0.038	Deerfield	IL	United States	60000	Baxter International Inc., through its subsidiaries, develops and provides a portfolio of healthcare products worldwide. The company operates through four segments: Medical Products and Therapies, Healthcare Systems and Technologies, Pharmaceuticals, and Kidney Care. The company offers sterile intravenous (IV) solutions; infusion systems and devices; parenteral nutrition therapies; generic inject…	0.00027099064521536094
NYQ	TPR	Tapestry, Inc.	Tapestry, Inc.	Consumer Cyclical	Luxury Goods	64.15	14949259264	1439500032	-0.004	New York	NY	United States	12500	Tapestry, Inc. provides luxury accessories and branded lifestyle products in North America, Greater China, rest of Asia, and internationally. The company operates in three segments: Coach, Kate Spade, and Stuart Weitzman. It offers women's handbags; and women's accessories, such as small leather goods which includes mini and micro handbags, money pieces, wristlets, pouches, and cosmetic cases, as…	0.0002689560767359298
NMS	VTRS	Viatris Inc.	Viatris Inc.	Healthcare	Drug Manufacturers - Specialty & Generic	12.52	14943747072	4586699776	-0.048	Canonsburg	PA	United States	32000	Viatris Inc. operates as a healthcare company worldwide. The company operates in four segments: Developed Markets, Greater China, JANZ, and Emerging Markets. It offers prescription brand drugs, generic drugs, complex generic drugs, biosimilars, and active pharmaceutical ingredients (APIs). The company offers drugs in various therapeutic areas, including noncommunicable and infectious diseases; bi…	0.0002688569054319639
NYQ	CF	CF Industries Holdings, Inc.	CF Industries Holdings, Inc.	Basic Materials	Agricultural Inputs	84.98	14788219904	2651000064	0.076	Northbrook	IL	United States	2700	CF Industries Holdings, Inc., together with its subsidiaries, engages in the manufacture and sale of hydrogen and nitrogen products for energy, fertilizer, emissions abatement, and other industrial activities in North America, Europe, and internationally. It operates through Ammonia, Granular Urea, UAN, AN, and Other segments. The company's principal products include anhydrous ammonia, granular u…	0.0002660587750234651
NMS	FFIV	F5, Inc.	F5, Inc.	Technology	Software - Infrastructure	252.25	14785608704	782097984	0.056	Seattle	WA	United States		F5, Inc. provides multicloud application security and delivery solutions in the United States, Europe, the Middle East, Africa, and the Asia Pacific region. The company's distributed cloud services enable its customers to deploy, secure, and operate applications in any architecture, from on-premises to the public cloud. It offers unified, security, networking, and application management solutions…	0.00026601179623373576
NYQ	DPZ	Domino's Pizza Inc	Domino's Pizza, Inc.	Consumer Cyclical	Restaurants	426.18	14716847104	921121024	0.031	Ann Arbor	MI	United States	6500	Domino's Pizza, Inc., through its subsidiaries, operates as a pizza company in the United States and internationally. The company operates through three segments: U.S. Stores, International Franchise, and Supply Chain. It offers pizzas under the Domino's brand name through company-owned and franchised stores. It also provides oven-baked sandwiches, pastas, boneless chicken and chicken wings, brea…	0.00026477468810419646
NMS	AKAM	Akamai Technologies, Inc.	Akamai Technologies, Inc.	Technology	Software - Infrastructure	95.89	14405267456	1118397952	0.041	Cambridge	MA	United States	10947	Akamai Technologies, Inc. provides cloud computing, security, and content delivery services in the United States and internationally. The company offers cloud solutions to keep infrastructure, websites, applications, application programming interfaces, and users safe from various cyberattacks and online threats while enhancing performance. It also provides web and mobile performance solutions to …	0.0002591689762600887
NYQ	RL	Ralph Lauren Corporation	Ralph Lauren Corporation	Consumer Cyclical	Apparel Manufacturing	230.28	14299996160	1059800000	0.057	New York	NY	United States	14800	Ralph Lauren Corporation designs, markets, and distributes lifestyle products in North America, Europe, Asia, and internationally. The company offers apparel, including a range of men's, women's, and children's clothing; footwear and accessories, which comprise casual shoes, dress shoes, boots, sneakers, sandals, eyewear, watches, fashion and fine jewelry, scarves, hats, gloves, and umbrellas, as…	0.0002572750125348593
NYQ	TXT	Textron Inc.	Textron Inc.	Industrials	Aerospace & Defense	76.85	14256596992	1644999936	0.025	Providence	RI	United States	35000	Textron Inc. operates in the aircraft, defense, industrial, and finance businesses worldwide. It operates through six segments: Textron Aviation, Bell, Textron Systems, Industrial, Textron eAviation, and Finance. The Textron Aviation segment manufactures, sells, and services business jets, turboprop and piston engine aircraft, and military trainer and defense aircraft; and offers maintenance, ins…	0.0002564942066265028
NMS	SWKS	Skyworks Solutions, Inc.	Skyworks Solutions, Inc.	Technology	Semiconductors	88.75	14192988160	1136199936	-0.159	Irvine	CA	United States	9750	Skyworks Solutions, Inc., together with its subsidiaries, designs, develops, manufactures, and markets proprietary semiconductor products in the United States, China, South Korea, Taiwan, Europe, the Middle East, Africa, and the rest of Asia-Pacific. Its product portfolio includes amplifiers, antenna tuners, attenuators, automotive tuners and digital radios, DC/DC converters, demodulators, detect…	0.0002553498033086961
NMS	EVRG	Evergy, Inc.	Evergy, Inc.	Utilities	Utilities - Regulated Electric	61.43	14127425536	2564199936	0.085	Kansas City	MO	United States	4658	Evergy, Inc., together with its subsidiaries, engages in the generation, transmission, distribution, and sale of electricity in the United States. The company generates electricity through coal, landfill gas, uranium, and natural gas and oil sources, as well as solar, wind, other renewable sources. It serves residences, commercial firms, industrials, municipalities, and other electric utilities. …	0.0002541702488023389
NYQ	EPAM	EPAM Systems, Inc.	EPAM Systems, Inc.	Technology	Information Technology Services	248.26	14081654784	659422016	0.013	Newtown	PA	United States	53250	EPAM Systems, Inc. provides digital platform engineering and software development services worldwide. The company offers engineering services, including requirements analysis and platform selection, customization, cross-platform migration, implementation, and integration; infrastructure management services, such as software development, testing, performance tuning, deployment, maintenance, and su…	0.0002533467750990753
NYQ	DOC	Healthpeak Properties, Inc.	Healthpeak Properties, Inc.	Real Estate	REIT - Healthcare Facilities	20.12	14072794112	1400305024	0.259	Denver	CO	United States	193	Healthpeak Properties, Inc. is a fully integrated real estate investment trust (REIT) and S&P 500 company. Healthpeak owns, operates and develops high-quality real estate focused on healthcare discovery and delivery.	0.0002531873604059271
NYQ	APTV	Aptiv PLC	Aptiv PLC	Consumer Cyclical	Auto Parts	58.86	13834219520	3032999936	-0.051	Dublin		Ireland	154000	Aptiv PLC engages in design, manufacture, and sale of vehicle components in North America, Europe, Middle East, Africa, the Asia Pacific, South America, and internationally. The company provides electrical, electronic, and safety technology solutions to the automotive and commercial vehicle markets. It operates through two segments, Signal and Power Solutions, and Advanced Safety and User Experie…	0.00024889510183043255
NYQ	RVTY	Revvity, Inc.	Revvity, Inc.	Healthcare	Diagnostics & Research	112.56	13698777088	788105984	0.02	Waltham	MA	United States	11000	Revvity, Inc. provides health sciences solutions, technologies, and services in the Americas, Europe, and Asia, and internationally. The Life Sciences segment provides instruments, reagents, informatics, software, subscriptions, detection, imaging technologies, warranties, training, and services. Its Diagnostics segment provides instruments, reagents, assay platforms, and software products for th…	0.00024645832121869906
NYQ	AMCR	Amcor plc	Amcor plc	Consumer Cyclical	Packaging & Containers	9.4	13586195456	1904000000	-0.026	Zurich		Switzerland	41000	Amcor plc develops, produces, and sells packaging products in Europe, North America, Latin America, and the Asia Pacific. The company operates in two segments, Flexibles and Rigid Packaging. The Flexibles segment offers flexible and film packaging products in the food and beverage, medical and pharmaceutical, fresh produce, snack food, personal care, and other industries. The Rigid Packaging segm…	0.0002444328353052822
NMS	REG	Regency Centers Corporation	Regency Centers Corporation	Real Estate	REIT - Retail	73.8	13476028416	917937984	0.089	Jacksonville	FL	United States	492	Regency Centers is a preeminent national owner, operator, and developer of shopping centers located in suburban trade areas with compelling demographics. Our portfolio includes thriving properties merchandised with highly productive grocers, restaurants, service providers, and best-in-class retailers that connect to their neighborhoods, communities, and customers. Operating as a fully integrated …	0.0002424507909550739
NMS	POOL	Pool Corporation	Pool Corporation	Industrials	Industrial Distribution	349.04	13282891776	679414976	-0.028	Covington	LA	United States	6000	Pool Corporation distributes swimming pool supplies, equipment, and related leisure products in the United States and internationally. The company offers maintenance products, including chemicals, supplies, and pool accessories; repair and replacement parts for pool equipment, such as cleaners, filters, heaters, pumps, and lights; and building materials, such as concrete, plumbing and electrical …	0.00023897601859003428
NMS	INCY	Incyte Corporation	Incyte Corporation	Healthcare	Biotechnology	68.84	13262025728	80491000	0.238	Wilmington	DE	United States	2524	Incyte Corporation, a biopharmaceutical company, engages in the discovery, development, and commercialization of therapeutics for hematology/oncology, and inflammation and autoimmunity areas in the United States and internationally. The company offers JAKAFI (ruxolitinib) for treatment of intermediate or high-risk myelofibrosis, polycythemia vera, and steroid-refractory acute graft-versus-host di…	0.00023860061200245986
NYQ	BXP	BXP, Inc.	BXP, Inc.	Real Estate	REIT - Office	74.64	13164555264	1870726016	0.037	Boston	MA	United States	836	BXP, Inc. (NYSE: BXP) is the largest publicly traded developer, owner, and manager of premier workplaces in the United States, concentrated in six dynamic gateway markets - Boston, Los Angeles, New York, San Francisco, Seattle, and Washington, DC. BXP has delivered places that power progress for our clients and communities for more than 50 years. BXP is a fully integrated real estate company, org…	0.00023684699510866493
NYQ	KMX	CarMax Inc	CarMax, Inc.	Consumer Cyclical	Auto & Truck Dealerships	84.27	12969826304	926968000	-0.002	Richmond	VA	United States	30000	CarMax, Inc., through its subsidiaries, operates as a retailer of used vehicles and related products in the United States. It operates in two segments: CarMax Sales Operations and CarMax Auto Finance. The CarMax Sales Operations segment offers customers a range of makes and models of used vehicles, including domestic, imported, and luxury vehicles, as well as hybrid and electric vehicles; used ve…	0.00023334357489341782
NYQ	CAG	ConAgra Brands, Inc.	Conagra Brands, Inc.	Consumer Defensive	Packaged Foods	27.11	12940145664	2239500032	-0.038	Chicago	IL	United States	18500	Conagra Brands, Inc., together with its subsidiaries, operates as a consumer packaged goods food company primarily in the United States. The company operates through four segments: Grocery & Snacks, Refrigerated & Frozen, International, and Foodservice. The Grocery & Snacks segment primarily offers shelf stable food products through various retail channels. The Refrigerated & Frozen segment provi…	0.00023280958265016097
NMS	HST	Host Hotels & Resorts, Inc.	Host Hotels & Resorts, Inc.	Real Estate	REIT - Hotel & Motel	18.2	12895228928	1515000064	0.092	Bethesda	MD	United States	163	Host Hotels & Resorts, Inc. is an S&P 500 company and is the largest lodging real estate investment trust and one of the largest owners of luxury and upper-upscale hotels. The Company currently owns 76 properties in the United States and five properties internationally totaling approximately 43,400 rooms. The Company also holds non-controlling interests in seven domestic and one international joi…	0.00023200147377459713
NMS	JKHY	Jack Henry & Associates, Inc.	Jack Henry & Associates, Inc.	Technology	Information Technology Services	176.74	12894826496	571171968	0.052	Monett	MO	United States	7170	Jack Henry & Associates, Inc., a financial technology company that connects people and financial institutions through technology solutions and payment processing services that reduce the barriers to financial health. It operates through four segments: Core, Payments, Complementary, and Corporate and Other. The Core segment provides core information processing platforms to banks and credit unions,…	0.00023199423351406238
NYQ	SWK	Stanley Black & Decker, Inc.	Stanley Black & Decker, Inc.	Industrials	Tools & Accessories	82.0	12641447936	1663699968	-0.051	New Britain	CT	United States	50500	Stanley Black & Decker, Inc. provides hand tools, power tools, outdoor products, and related accessories in the United States, Canada, Other Americas, Europe, and Asia. Its Tools & Outdoor segment offers professional grade corded and cordless electric power tools and equipment, including drills, impact wrenches and drivers, grinders, saws, routers, and sanders; pneumatic tools and fasteners, such…	0.00022743563283538466
NYQ	DVA	DaVita Inc.	DaVita Inc.	Healthcare	Medical Care Facilities	151.85	12455345152	2657765120	0.046	Denver	CO	United States	70000	DaVita Inc. provides kidney dialysis services for patients suffering from chronic kidney failure in the United States. The company operates kidney dialysis centers and provides related lab services in outpatient dialysis centers. It also offers outpatient, hospital inpatient, and home-based hemodialysis services; operates clinical laboratories that provide routine laboratory tests for dialysis an…	0.00022408740843373755
NMS	CPB	The Campbell's Company	The Campbell's Company	Consumer Defensive	Packaged Foods	41.5	12371523584	1783000064	0.109	Camden	NJ	United States	14400	The Campbell's Company, together with its subsidiaries, manufactures and markets food and beverage products in the United States and internationally. The company operates through Meals & Beverages and Snacks segments. The Meals & Beverages segment engages in the retail and foodservice businesses in the United States and Canada. This segment provides Campbell's condensed and ready-to-serve soups; …	0.0002225793524373161
NMS	CHRW	C.H. Robinson Worldwide, Inc.	C.H. Robinson Worldwide, Inc.	Industrials	Integrated Freight & Logistics	104.34	12333509632	673996992	0.07	Eden Prairie	MN	United States	14537	C.H. Robinson Worldwide, Inc., together with its subsidiaries, provides freight transportation services, and related logistics and supply chain services in the United States and internationally. It operates through two segments: North American Surface Transportation and Global Forwarding. The company offers transportation and logistics services, such as truckload, less than truckload transportati…	0.00022189543337413088
NYQ	JNPR	Juniper Networks, Inc.	Juniper Networks, Inc.	Technology	Communication Equipment	37.24	12329754624	498500000	-0.048	Sunnyvale	CA	United States	11144	Juniper Networks, Inc. designs, develops, and sells network products and services worldwide. The company offers routing products, such as ACX series universal access routers to deploy high-bandwidth services; MX series Ethernet routers that function as a universal edge platform; PTX series packet transport routers; wide-area network SDN controllers; and session smart routers. It also provides swi…	0.0002218278760321946
NYQ	CPT	Camden Property Trust	Camden Property Trust	Real Estate	REIT - Residential	114.91	12258713600	893276992	-0.005	Houston	TX	United States	1640	Camden Property Trust, an S&P 500 Company, is a real estate company primarily engaged in the ownership, management, development, redevelopment, acquisition, and construction of multifamily apartment communities. Camden owns and operates 172 properties containing 58,250 apartment homes across the United States. Upon completion of 5 properties currently under development, the Company's portfolio wi…	0.00022054975818267978
NYQ	TAP	Molson Coors Beverage Company	Molson Coors Beverage Company	Consumer Defensive	Beverages - Brewers	59.34	12231042048	2418400000	-0.078	Golden	CO	United States	16500	Molson Coors Beverage Company manufactures, markets, and sells beer and other malt beverage products under various brands in the Americas, Europe, the Middle East, Africa, and the Asia Pacific. The company offers flavored malt beverages including hard seltzers, craft, spirits and energy, and ready to drink beverages. It provides its products under Aspall Cider, Blue Moon, Coors Original, Five Tra…	0.00022005191197293236
NMS	NDSN	Nordson Corporation	Nordson Corporation	Industrials	Specialty Industrial Machinery	209.73	11957965824	818784000	0.02	Westlake	OH	United States	7700	Nordson Corporation engineers, manufactures, and markets products and systems to dispense, apply, and control adhesives, coatings, polymers, sealants, biomaterials, and other fluids worldwide. It operates through three segments: Industrial Precision Solutions; Medical and Fluid Solutions; and Advanced Technology Solutions. The Industrial Precision Solutions segment provides dispensing, coating, a…	0.00021513892541220224
NYQ	PAYC	Paycom Software, Inc.	Paycom Software, Inc.	Technology	Software - Application	207.23	11949295616	667798016	0.112	Oklahoma City	OK	United States	7308	Paycom Software, Inc. provides cloud-based human capital management (HCM) solution delivered as software-as-a-service for small to mid-sized companies in the United States. It offers functionality and data analytics that businesses need to manage the employment life cycle from recruitment to retirement. The company's HCM solution provides a suite of applications in the areas of talent acquisition…	0.00021498293740724605
NYQ	UHS	Universal Health Services, Inc.	Universal Health Services, Inc.	Healthcare	Medical Care Facilities	180.11	11881064448	2124051968	0.112	King of Prussia	PA	United States	96700	Universal Health Services, Inc., through its subsidiaries, owns and operates acute care hospitals, and outpatient and behavioral health care facilities. It operates through Acute Care Hospital Services and Behavioral Health Care Services segments. The company's hospitals offer general and specialty surgery, internal medicine, obstetrics, emergency room care, radiology, oncology, diagnostic and co…	0.00021375537242009096
NYQ	NCLH	Norwegian Cruise Line Holdings	Norwegian Cruise Line Holdings Ltd.	Consumer Cyclical	Travel Services	26.91	11832542208	2335180032	0.107	Miami	FL	United States	41000	Norwegian Cruise Line Holdings Ltd., together with its subsidiaries, operates as a cruise company in North America, Europe, the Asia-Pacific, and internationally. The company operates through the Norwegian Cruise Line, Oceania Cruises, and Regent Seven Seas Cruises brands. It offers itineraries ranging from three days to a 180-days calling on various ports, including Scandinavia, Northern Europe,…	0.00021288239596859104
NYQ	DAY	Dayforce, Inc.	Dayforce Inc	Technology	Software - Application	74.84	11802267648	252100000	0.166	Minneapolis	MN	United States	9084	Dayforce Inc., together with its subsidiaries, operates as a human capital management (HCM) software company in the United States, Canada, and internationally. It offers Dayforce, a cloud HCM platform that provides human resources, payroll and tax, workforce management, wallet, benefits, and talent intelligence functionalities; and Powerpay, a cloud HR and payroll solution for the small business …	0.0002123377183535526
NYQ	SJM	The J.M. Smucker Company	The J. M. Smucker Company	Consumer Defensive	Packaged Foods	109.89	11694054400	1977900032	0.177	Orrville	OH	United States	9000	The J. M. Smucker Company manufactures and markets branded food and beverage products worldwide. It operates in four segments: U.S. Retail Coffee, U.S. Retail Frozen Handheld and Spreads, U.S. Retail Pet Foods, and Sweet Baked Snacks. The company offers coffee, pet snacks, peanut butter, cat food, frozen handheld products, sweet baked goods, fruit and specialty spreads, portion control products, …	0.00021039082519189474
NMS	TECH	Bio-Techne Corp	Bio-Techne Corporation	Healthcare	Biotechnology	73.17	11626127360	308515008	0.045	Minneapolis	MN	United States	3100	Bio-Techne Corporation, together with its subsidiaries, develops, manufactures, and sells life science reagents, instruments, and services for the research, diagnostics, and bioprocessing markets worldwide. The company operates through two segments, Protein Sciences, and Diagnostics and Genomics. The Protein Sciences segment develops and manufactures biological reagents used in various aspects of…	0.00020916873185201402
NYQ	SOLV	Solventum Corporation	Solventum Corporation	Healthcare	Health Information Services	66.83	11545350144	1840000000	0.004	Saint Paul	MN	United States		Solventum Corporation, a healthcare company, engages in the developing, manufacturing, and commercializing a portfolio of solutions to address critical customer and patient needs. It operates through four segments: Medsurg, Dental Solutions, Health Information Systems, and Purification and Filtration. The Medsurg segment is a provider of solutions including advanced wound care, I.V. site manageme…	0.00020771544759750057
NYQ	ALLE	Allegion plc	Allegion plc	Industrials	Security & Protection Services	132.18	11490313216	888400000	0.054	Dublin		Ireland	12200	Allegion plc manufactures and sells mechanical and electronic security products and solutions worldwide. The company offers door controls and systems and exit devices; locks, locksets, portable locks, and key systems and services; electronic security products and access control systems; time, attendance, and workforce productivity systems; doors, accessories, and other. It also provides services …	0.00020672526367138962
NYQ	BG	Bunge Limited	Bunge Global SA	Consumer Defensive	Farm Products	79.1	11044496384	2486000128	-0.093	Chesterfield	MO	United States	23000	Bunge Global SA operates as an agribusiness and food company worldwide. It operates through four segments: Agribusiness, Refined and Specialty Oils, Milling, and Sugar and Bioenergy. The Agribusiness segment purchases, stores, transports, processes, and sells agricultural commodities and commodity products, including oilseeds primarily soybeans, rapeseed, canola, and sunflower seeds, as well as g…	0.00019870445515104304
NYQ	AIZ	Assurant, Inc.	Assurant, Inc.	Financial Services	Insurance - Property & Casualty	212.27	10886776832	1241900032	0.07	Atlanta	GA	United States	13600	Assurant, Inc., together with its subsidiaries, provides business services that supports, protects, and connects consumer purchases in North America, Latin America, Europe, and the Asia Pacific. The company operates through two segments: Global Lifestyle and Global Housing. The Global Lifestyle segment offers mobile device solutions, and extended service contracts and related services for consume…	0.00019586688098222646
NYQ	IPG	Interpublic Group of Companies,	The Interpublic Group of Companies, Inc.	Communication Services	Advertising Agencies	29.07	10829010944	1732099968	-0.029	New York	NY	United States	55100	The Interpublic Group of Companies, Inc. provides advertising and marketing services worldwide. It operates in three segments: Media, Data & Engagement Solutions, Integrated Advertising & Creativity Led Solutions, and Specialized Communications & Experiential Solutions. The Media, Data & Engagement Solutions segment provides media and communications services, digital services and products, advert…	0.00019482759961508465
NYQ	BEN	Franklin Resources, Inc.	Franklin Resources, Inc.	Financial Services	Asset Management	20.49	10736411648	1688400000	0.113	San Mateo	CA	United States	10200	Franklin Resources, Inc. is a publicly owned asset management holding company. Through its subsidiaries, the firm provides its services to individuals, institutions, pension plans, trusts, and partnerships. It launches equity, fixed income, balanced, and multi-asset mutual funds through its subsidiaries. The firm invests in the public equity, fixed income, and alternative markets. Franklin Resour…	0.00019316162119295346
NYQ	EMN	Eastman Chemical Company	Eastman Chemical Company	Basic Materials	Specialty Chemicals	91.76	10636177408	1684000000	0.087	Kingsport	TN	United States	14000	Eastman Chemical Company operates as a specialty materials company in the United States, China, and internationally. The company's Additives & Functional Products segment offers amine derivative-based building blocks, intermediates for surfactants, metam-based soil fumigants, and organic acid-based solutions; specialty coalescent and solvents, paint additives, and specialty polymers; and heat tra…	0.00019135828047426462
NYQ	ALB	Albemarle Corporation	Albemarle Corporation	Basic Materials	Specialty Chemicals	88.65	10419920896	-935078016	-0.414	Charlotte	NC	United States	9000	Albemarle Corporation develops, manufactures, and markets engineered specialty chemicals worldwide. It operates through three segments: Energy Storage, Specialties and Ketjen. The Energy Storage segment offers lithium compounds, including lithium carbonate, lithium hydroxide, and lithium chloride; technical services for the handling and use of reactive lithium products; and lithium-containing by-…	0.00018746755237804497
NYQ	MGM	MGM Resorts International	MGM Resorts International	Consumer Cyclical	Resorts & Casinos	34.16	10170798080	2556987904	0.053	Las Vegas	NV	United States	58000	MGM Resorts International, through its subsidiaries, owns and operates casino, hotel, and entertainment resorts in the United States and internationally. The company operates through three segments: Las Vegas Strip Resorts, Regional Operations, and MGM China. Its casino resorts offer gaming, hotel, convention, dining, entertainment, retail, and other resort amenities. The company's casino operati…	0.0001829855179150987
NYQ	AOS	A.O. Smith Corporation	A. O. Smith Corporation	Industrials	Specialty Industrial Machinery	68.72	9964057600	809100032	-0.037	Milwaukee	WI	United States	12000	A. O. Smith Corporation manufactures and markets residential and commercial gas and electric water heaters, boilers, heat pumps, tanks, and water treatment products in North America, China, Europe, and India. The company offers water heaters for residences, restaurants, hotels, office buildings, laundries, car washes, and small businesses; boilers for hospitals, schools, hotels, and other large c…	0.00017926599526709661
NMS	WYNN	Wynn Resorts, Limited	Wynn Resorts, Limited	Consumer Cyclical	Resorts & Casinos	88.95	9768043520	1829332992	0.013	Las Vegas	NV	United States	27800	Wynn Resorts, Limited designs, develops, and operates integrated resorts. The company operates through four segments: Wynn Palace, Wynn Macau, Las Vegas Operations, and Encore Boston Harbor. The Wynn Palace segment operates private gaming salons and sky casinos; a luxury hotel tower with suites, and villas, including a health club, spa, salon, and pool; food and beverage outlets; retail space; me…	0.00017573945411808074
NYQ	PNW	Pinnacle West Capital Corporati	Pinnacle West Capital Corporation	Utilities	Utilities - Regulated Electric	84.96	9659952128	1978172032	0.08	Phoenix	AZ	United States	6133	Pinnacle West Capital Corporation, through its subsidiary, provides retail and wholesale electric services primarily in the state of Arizona. The company engages in the generation, transmission, and distribution of electricity using coal, nuclear, gas, oil, and solar generating facilities. Its transmission facilities include overhead lines and underground lines; and distribution facilities consis…	0.00017379475329994357
NGM	ENPH	Enphase Energy, Inc.	Enphase Energy, Inc.	Technology	Solar	71.45	9653395456	102900000	-0.309	Fremont	CA	United States	3157	Enphase Energy, Inc., together with its subsidiaries, designs, develops, manufactures, and sells home energy solutions for the solar photovoltaic industry in the United States and internationally. The company offers semiconductor-based microinverter, which converts energy at the individual solar module level and combines with its proprietary networking and software technologies to provide energy …	0.00017367679048008592
NMS	LKQ	LKQ Corporation	LKQ Corporation	Consumer Cyclical	Auto Parts	36.88	9587324928	1732000000	0.004	Chicago	IL	United States	49000	LKQ Corporation engages in the distribution of replacement parts, components, and systems used in the repair and maintenance of vehicles and specialty vehicle aftermarket products and accessories. It operates through four segments: Wholesale-North America, Europe, Specialty, and Self Service. The company distributes bumper covers, automotive body panels, and lights, as well as mechanical automoti…	0.00017248809813855004
NYQ	FRT	Federal Realty Investment Trust	Federal Realty Investment Trust	Real Estate	REIT - Retail	111.92	9579524096	739025984	0.058	North Bethesda	MD	United States	297	Federal Realty is a recognized leader in the ownership, operation and redevelopment of high-quality retail-based properties located primarily in major coastal markets from Washington, D.C. to Boston as well as Northern and Southern California. Founded in 1962, Federal Realty's mission is to deliver long-term, sustainable growth through investing in communities where retail demand exceeds supply. …	0.00017234775130711547
NYQ	CRL	Charles River Laboratories Inte	Charles River Laboratories International, Inc.	Healthcare	Diagnostics & Research	185.77	9499572224	948771008	-0.016	Wilmington	MA	United States	20400	Charles River Laboratories International, Inc. provides drug discovery, non-clinical development, and safety testing services in the United States, Europe, Canada, the Asia Pacific, and internationally. It operates through three segments: Research Models and Services (RMS), Discovery and Safety Assessment (DSA), and Manufacturing Solutions (Manufacturing). The RMS segment produces and sells roden…	0.00017090931603476743
NYQ	GNRC	Generac Holdlings Inc.	Generac Holdings Inc.	Industrials	Specialty Industrial Machinery	156.26	9297047552	660542976	0.096	Waukesha	WI	United States	8315	Generac Holdings Inc. designs, manufactures, and distributes various energy technology products and solution worldwide. The company offers residential automatic standby generators, automatic transfer switch, air-cooled engine residential standby generators, and liquid-cooled engine generators; Mobile Link, a remote monitoring system for home standby generators; residential storage solution, which…	0.00016726564110335976
NYQ	AES	The AES Corporation	The AES Corporation	Utilities	Utilities - Diversified	13.0	9243351040	3334000128	-0.042	Arlington	VA	United States	9600	The AES Corporation, together with its subsidiaries, operates as a diversified power generation and utility company in the United States and internationally. The company owns and/or operates power plants to generate and sell power to customers, such as utilities, industrial users, and other intermediaries; owns and/or operates utilities to generate or purchase, distribute, transmit, and sell elec…	0.00016629957295597654
NYQ	GL	Globe Life Inc.	Globe Life Inc.	Financial Services	Insurance - Life	109.39	9182754816	1495667968	0.052	McKinney	TX	United States	3636	Globe Life Inc., through its subsidiaries, provides various life and supplemental health insurance products, and annuities to lower middle- and middle-income families in the United States. The company operates in four segments: Life Insurance, Supplemental Health Insurance, Annuities, and Investments. It offers whole, term, and other life insurance products; Medicare supplement and supplemental h…	0.0001652093702653791
NYQ	LW	Lamb Weston Holdings, Inc.	Lamb Weston Holdings, Inc.	Consumer Defensive	Packaged Foods	62.09	8856579072	1294400000	-0.007	Eagle	ID	United States	10700	Lamb Weston Holdings, Inc. engages in the production, distribution, and marketing of frozen potato products in the United States, Canada, Mexico, and internationally. It offers frozen potatoes, commercial ingredients, and appetizers under the Lamb Weston brand, as well as under various customer labels. The company also provides its products under its owned or licensed brands, such as Grown in Ida…	0.00015934105619821174
NMS	HSIC	Henry Schein, Inc.	Henry Schein, Inc.	Healthcare	Medical Distribution	69.82	8705227776	922000000	0.004	Melville	NY	United States	26000	Henry Schein, Inc. provides health care products and services to dental practitioners, laboratories, physician practices, and ambulatory surgery centers, government, institutional health care clinics, and other alternate care clinics worldwide. It operates through two segments, Health Care Distribution, and Technology and Value-Added Services. The Health Care Distribution segment offers dental pr…	0.00015661805500717037
NMS	MKTX	MarketAxess Holdings, Inc.	MarketAxess Holdings Inc.	Financial Services	Capital Markets	230.15	8677667840	412735008	0.2	New York	NY	United States	881	MarketAxess Holdings Inc., together with its subsidiaries, operates an electronic trading platform for institutional investor and broker-dealer companies worldwide. The company offers trading technology that provides liquidity access in U.S. high-grade bonds, U.S. high-yield bonds, emerging market debt, eurobonds, municipal bonds, U.S. government bonds, and other fixed-income securities; and exec…	0.00015612221691039567
NMS	MTCH	Match Group, Inc.	Match Group, Inc.	Communication Services	Internet Content & Information	33.76	8476832256	993089984	0.016	Dallas	TX	United States	2600	Match Group, Inc. engages in the provision of dating products. Its portfolio of brands includes Tinder, Hinge, Match, Meetic, OkCupid, Pairs, Plenty Of Fish, Azar, BLK, and Hakuna, as well as a various other brands, each built to increase users' likelihood of connecting with others. Its services are available in over 40 languages to users worldwide. The company was incorporated in 1986 and is bas…	0.0001525089308078737
NYQ	TFX	Teleflex Incorporated	Teleflex Incorporated	Healthcare	Medical Instruments & Supplies	178.16	8274409984	644953984	0.024	Wayne	PA	United States	14500	Teleflex Incorporated designs, develops, manufactures, and supplies single-use medical devices for common diagnostic and therapeutic procedures in critical care and surgical applications worldwide. The company provides vascular access products that comprise Arrow branded catheters, catheter navigation and tip positioning systems, and intraosseous access systems for the administration of intraveno…	0.00014886709818194557
NMS	WBA	Walgreens Boots Alliance, Inc.	Walgreens Boots Alliance, Inc.	Healthcare	Pharmaceutical Retailers	9.55	8246310400	2884000000	0.06	Deerfield	IL	United States	193000	Walgreens Boots Alliance, Inc. operates as a healthcare, pharmacy, and retail company in the United States, Germany, the United Kingdom, and internationally. It operates through three segments: U.S. Retail Pharmacy, International, and U.S. Healthcare. The U.S. Retail Pharmacy segment engages in operation of the retail drugstores, health and wellness services, specialty, and home delivery pharmacy…	0.00014836155113529347
NMS	HAS	Hasbro, Inc.	Hasbro, Inc.	Consumer Cyclical	Leisure	57.58	8032467456	772200000	-0.148	Pawtucket	RI	United States	5502	Hasbro, Inc., together with its subsidiaries, operates as a toy and game company in the United States, Europe, Canada, Mexico, Latin America, Australia, China, and Hong Kong. The company operates through Consumer Products; Wizards of the Coast and Digital Gaming; Entertainment; and Corporate and Other segments. The Consumer Products segment engages in the sourcing, marketing, and sale of toy and …	0.00014451424617922758
NYQ	IVZ	Invesco Ltd	Invesco Ltd.	Financial Services	Asset Management	17.33	7788795392	1053000000	0.051	Atlanta	GA	United States	8524	Invesco Ltd. is a publicly owned investment manager. The firm provides its services to retail clients, institutional clients, high-net worth clients, public entities, corporations, unions, non-profit organizations, endowments, foundations, pension funds, financial institutions, and sovereign wealth funds. It manages separate client-focused equity and fixed income portfolios. The firm also launche…	0.00014013027763695946
NMS	APA	APA Corporation	APA Corporation	Energy	Oil & Gas E&P	21.04	7783685632	5047000064	0.104	Houston	TX	United States	2271	APA Corporation, an independent energy company, explores for, develops, and produces natural gas, crude oil, and natural gas liquids. It has oil and gas operations in the United States, Egypt, and North Sea. The company also has exploration and appraisal activities in Suriname, as well as holds interests in projects located in Uruguay and internationally. APA Corporation was incorporated in 1954 …	0.0001400383465935283
NYQ	MOS	Mosaic Company (The)	The Mosaic Company	Basic Materials	Agricultural Inputs	24.07	7645714944	1908199936	-0.208	Tampa	FL	United States	14049	The Mosaic Company, through its subsidiaries, produces and markets concentrated phosphate and potash crop nutrients in North America and internationally. The company operates through three segments: Phosphates, Potash, and Mosaic Fertilizantes. It owns and operates mines, which produce concentrated phosphate crop nutrients, such as diammonium phosphate, monoammonium phosphate, and ammoniated phos…	0.00013755607945950391
NMS	PARA	Paramount Global	Paramount Global	Communication Services	Entertainment	10.66	7596251648	3124999936	-0.056	New York	NY	United States	21900	Paramount Global operates as a media, streaming, and entertainment company worldwide. It operates through TV Media, Direct-to-Consumer, and Filmed Entertainment segments. The TV Media segment operates CBS Television Network, a domestic broadcast television network; CBS Stations, a television station; and international free-to-air networks comprising Network 10, Channel 5, Telefe, and Chilevisión;…	0.00013666617222064662
NYQ	MHK	Mohawk Industries, Inc.	Mohawk Industries, Inc.	Consumer Cyclical	Furnishings, Fixtures & Appliances	119.16	7521534464	1549473024	-0.017	Calhoun	GA	United States	43300	Mohawk Industries, Inc. designs, manufactures, sources, distributes, and markets flooring products for residential and commercial remodeling, and new construction channels in the United States, Europe, Latin America, and internationally. It operates through three segments: Global Ceramic, Flooring North America, and Flooring Rest of the World. The company provides ceramic, porcelain, and natural …	0.0001353219156044148
NYQ	CE	Celanese Corporation	Celanese Corporation	Basic Materials	Chemicals	68.25	7460544000	1851000064	-0.028	Irving	TX	United States	12400	Celanese Corporation, a chemical and specialty materials company, manufactures and sells high performance engineered polymers in the United States and internationally. It operates through Engineered Materials and Acetyl Chain. The Engineered Materials segment develops, produces, and supplies specialty polymers for automotive and medical applications, as well as for use in industrial products and …	0.000134224620037721
NYQ	HII	Huntington Ingalls Industries,	Huntington Ingalls Industries, Inc.	Industrials	Aerospace & Defense	190.45	7452174848	1071000000	-0.024	Newport News	VA	United States	44000	Huntington Ingalls Industries, Inc. designs, builds, overhauls, and repairs military ships in the United States. It operates through three segments: Ingalls, Newport News, and Mission Technologies. The company is involved in the design and construction of non-nuclear ships comprising amphibious assault ships; expeditionary warfare ships; surface combatants; and national security cutters for the U…	0.00013407404841087473
NMS	CZR	Caesars Entertainment, Inc.	Caesars Entertainment, Inc.	Consumer Cyclical	Resorts & Casinos	32.82	6973593600	3668000000	-0.04	Reno	NV	United States	51000	Caesars Entertainment, Inc. operates as a gaming and hospitality company. The company owns, leases, or manages domestic properties in 18 states with slot machines, video lottery terminals and e-tables, and hotel rooms, as well as table games, including poker. It also operates and conducts retail and online sports wagering across 31 jurisdictions in North America and operates iGaming in five juris…	0.0001254637666177537
NYQ	BWA	BorgWarner Inc.	BorgWarner Inc.	Consumer Cyclical	Auto Parts	31.88	6972155904	1882000000	-0.048	Auburn Hills	MI	United States	39900	BorgWarner Inc., together with its subsidiaries, provides solutions for combustion, hybrid, and electric vehicles worldwide. It offers turbochargers, eBoosters, eTurbos, timing systems, emissions systems, thermal systems, gasoline ignition technology, smart remote actuators, powertrain sensors, cabin heaters, battery modules and systems, battery heaters, and battery charging. The company provides…	0.0001254379006488204
NMS	QRVO	Qorvo, Inc.	Qorvo, Inc.	Technology	Semiconductors	70.85	6697217024	673129984	-0.052	Greensboro	NC	United States	8700	Qorvo, Inc. engages in development and commercialization of technologies and products for wireless, wired, and power markets worldwide. It operates through three segments: High Performance Analog (HPA), Connectivity and Sensors Group (CSG), and Advanced Cellular Group (ACG). The HPA segment supplies radio frequency and power management solutions for defense and aerospace, and 5G and 6G infrastruc…	0.00012049140255141669
NYQ	FMC	FMC Corporation	FMC Corporation	Basic Materials	Agricultural Inputs	50.15	6260525568	703299968	0.085	Philadelphia	PA	United States	5800	FMC Corporation, an agricultural sciences company, provides crop protection, plant health, and professional pest and turf management products. It develops, markets, and sells crop protection chemicals that includes insecticides, herbicides, and fungicides; and biologicals, crop nutrition, and seed treatment products, which are used in agriculture to enhance crop yield and quality by controlling a…	0.00011263477108388307
NYQ	AMTM	Amentum Holdings, Inc.	Amentum Holdings, Inc.	Industrials	Specialty Business Services	19.17	4664099328	433000000	-0.031	Chantilly	VA	United States		Amentum Holdings, Inc. provides engineering and technology solutions to address challenges in science, security, and sustainability. It serves various markets, such as energy and environment, space, intelligence, defense, civilian, commercial, and international markets. The company was incorporated in 2010 and is headquatered in Chantilly, Virginia.	8.39130444266517e-05
